# Supplementary material for: An Unsupervised Data-Driven Model to Classify Gait Patterns in Children with Cerebral Palsy
Source: J Clin Med. 2020 May 12;9(5):1432. doi: 10.3390/jcm9051432 (PMC7290444; doi:10.3390/jcm9051432)
Supplement: Supplementary file 1 [file jcm-09-01432-s001.zip]

Archive with 1 entries (1 files):
- jcm-801975-SI.xlsx
