# Supplementary material for: An Unsupervised Data-Driven Model to Classify Gait Patterns in Children with Cerebral Palsy
Source: J Clin Med. 2020 May 12;9(5):1432. doi: 10.3390/jcm9051432 (PMC7290444; doi:10.3390/jcm9051432)
Supplement: Supplementary file 1 [file jcm-09-01432-s001.zip › jcm-801975-SI.xlsx]

## Sheet: result_0
patient_list	BMU	AFO	Pelvis tilt	Pelvic obl	Pelvic rot	Hip flex	Hip Ext	Hip AA	Hip rot	Knee Flex	Knee Ext	Ankle Flex	Ankle Ext	Foot pro in	foot pro out	Cluster
patient10_left	66	6	2.31921	3.86012	14.5358	0	8.49619	8.2958	23.1941	10.8601	13.199	0	13.786	14.6181	0	4
patient10_right	56	1	2.45246	3.353	14.8285	4.72345	6.69147	6.29109	7.23229	10.7356	12.3405	7.73978	5.7132	23.2203	0	4
patient100_left	24	1	2.34981	3.92641	5.10976	4.92935	0.395266	2.22536	5.39533	16.8339	0	6.2512	2.00568	11.5846	0	1
patient100_right	23	1	3.88326	5.07003	4.66034	2.85678	2.71334	3.20755	5.16045	13.6884	0	6.19668	3.42844	4.75463	4.21178	1
patient101_left	34	1	4.10162	6.39391	3.23253	2.77949	4.16013	6.00178	3.44605	15.6884	4.27793	0	3.84836	19.1202	0	1
patient101_right	32	1	3.92451	6.55583	7.7091	6.68375	7.10217	4.1977	6.25119	17.9795	3.12381	8.27407	2.39096	8.64807	2.84601	1
patient102_left	56	5	4.65605	3.21334	10.0941	8.13387	12.8923	3.83487	17.8263	26.2133	8.6443	8.13917	6.60052	20.5286	0	4
patient102_right	20	5	4.92417	3.59713	7.60013	7.31294	6.62073	10.6588	6.83945	33.2827	11.0427	10.9636	0	0	18.1605	2
patient103_left	47	1	2.52447	2.87363	10.0573	8.78637	11.482	3.91684	7.46379	6.54222	24.8536	10.2762	2.3879	6.78664	5.1029	1
patient103_right	36	1	2.82699	2.79048	6.23992	9.68277	4.90215	5.02235	11.1688	12.4097	16.4031	10.079	0	0	5.40461	1
patient104_left	99	3	18.8558	9.31459	7.16309	13.9661	3.85093	7.58828	4.37671	18.8646	19.6124	0	21.2887	34.0688	0	5
patient104_right	97	3	17.7081	9.07005	6.59229	11.5947	1.39505	6.66532	10.9055	9.32677	13.0912	1.52722	11.0992	22.7814	0	5
patient105_left	47	1	10.3197	2.56323	7.46224	4.20062	8.59044	5.38426	10.995	13.7653	14.3106	6.23769	5.25051	1.94424	5.16267	1
patient105_right	46	1	10.6629	2.57122	8.51511	1.9117	9.23068	4.54868	13.7701	12.6943	8.30055	7.06007	0.605315	5.97667	0.112939	1
patient107_left	41	2	7.74413	6.90024	10.5082	12.86	4.038	4.64137	8.00423	16.3321	2.57692	2.13623	9.20355	6.42398	5.95713	1
patient107_right	90	2	7.70362	7.18946	9.77156	20.6561	5.30352	6.96426	22.8315	21.0299	6.63411	12.4495	0	0	31.4904	3
patient108_left	93	1	10.796	8.02093	10.0503	15.5675	0	6.43471	9.53466	20.9169	4.91522	8.88867	2.42764	17.9177	0	3
patient108_right	93	1	11.012	8.44834	10.343	13.6311	1.075	6.81	8.5583	19.9336	5.88548	5.12679	6.40757	15.9282	0	3
patient110_left	42	1	8.70387	5.95089	7.74938	6.91728	1.50995	2.58614	5.67326	14.2617	3.12587	9.72358	1.71826	2.33843	5.55451	1
patient110_right	40	1	7.97059	6.60021	6.42556	11.5739	2.66511	9.42318	7.89824	12.724	1.40904	5.17756	3.10452	1.97489	7.35355	3
patient113_left	91	7	11.3343	5.46466	5.34665	22.0918	0	12.1568	23.1115	34.2869	2.19871	11.7193	0	11.8787	0.821304	3
patient113_right	80	7	12.2095	5.18667	5.89024	19.8774	3.43524	8.32095	7.19737	25.642	11.5415	15.0748	0	0	13.7187	3
patient114_left	69	5	15.0172	4.37583	5.13252	13.3652	2.08169	2.78747	12.1013	16.9422	14.5177	5.44564	8.66031	1.64994	9.7331	4
patient114_right	87	5	15.8303	5.4442	4.75914	16.819	2.29558	6.04629	23.8931	31.71	16.2422	8.26285	11.2488	16.0274	0	5
patient115_left	86	3	12.9312	4.56354	9.22946	10.5229	3.26035	5.00437	14.0785	23.4021	15.4304	9.42886	7.39107	12.6011	0	4
patient115_right	81	3	13.0456	4.56025	9.2002	13.8227	0	5.04041	10.8075	21.3577	10.041	13.3804	0	5.61253	4.922	3
patient120_left	62	4	4.98182	4.5403	2.85452	11.937	0	5.53894	5.56282	25.4535	0	13.7602	0	16.1866	0	3
patient120_right	62	4	5.02582	4.13653	5.64994	16.2902	2.02392	4.02326	7.79116	25.9665	1.28864	12.6228	5.5044	12.026	0	3
patient122_left	90	4	9.55964	11.6659	13.3277	12.9839	7.13731	6.62212	12.542	27.9228	13.0144	19.1362	0	8.24715	10.3768	3
patient122_right	95	4	8.24071	11.7832	10.2108	10.1443	12.9811	9.49045	9.80631	14.7553	15.9093	9.04482	7.4072	13.9465	0	4
patient123_left	87	6	14.5058	7.30349	7.81468	11.2315	4.50282	5.09572	26.827	14.646	18.2188	1.09609	11.748	20.2257	0.746541	5
patient123_right	97	6	14.3318	7.39601	5.99558	18.0651	0	4.19405	13.9631	29.0446	9.70743	2.3722	13.5045	11.3868	0	5
patient124_left	1	4	9.00187	6.78594	6.43456	20.147	7.43097	3.88192	4.9774	17.1312	22.7456	8.52673	2.40296	9.90287	15.8027	2
patient124_right	90	4	7.5408	7.41536	2.71465	20.6141	8.51392	5.3885	14.2547	24.7469	17.8634	11.4871	2.96527	3.9175	18.7764	3
patient125_left	89	4	17.5424	1.62821	5.30782	21.3762	7.60883	3.32509	12.4133	27.6143	28.5238	0	26.4833	37.8709	0	5
patient125_right	79	4	16.1526	1.85383	5.19711	12.5041	10.7309	5.91301	12.1453	24.5782	26.0004	0.94804	12.4725	15.3062	0	5
patient126_left	79	6	15.898	2.43522	12.6936	14.743	7.67964	4.76569	5.56656	34.9431	23.5001	3.35635	14.6559	10.9988	11.4022	5
patient126_right	89	6	15.5557	3.09015	11.9445	12.3142	12.4324	5.40843	4.76522	38.3523	34.4018	0	18.5643	25.339	0	5
patient128_left	99	3	14.3852	10.419	8.68221	14.0988	4.15167	12.8494	7.89856	22.3972	11.2002	5.49489	30.8392	22.2497	3.06116	5
patient128_right	99	3	14.5161	11.1942	6.18098	12.8581	1.02553	4.04613	19.5477	29.9283	8.43516	0	31.3153	29.3324	0	5
patient129_left	65	4	3.5448	1.99613	13.2548	6.63768	6.51508	6.66622	24.3884	25.3657	10.196	12.2255	0	10.5001	0	4
patient129_right	20	4	3.08485	2.58091	14.5407	13.7693	4.41545	3.55133	3.83861	26.4987	8.24541	13.6143	2.68713	1.28969	8.95137	2
patient13_left	24	1	2.2163	4.64088	3.74205	6.67443	2.15082	4.64482	5.84272	5.28058	5.83561	7.45816	0.578782	10.7836	0	1
patient13_right	59	3	2.94148	5.12561	7.85408	4.43173	5.01953	6.31975	4.00967	18.7341	15.8353	3.35252	8.64452	5.31028	5.32315	1
patient130_left	90	3	16.9113	4.74931	10.8933	19.0165	0	5.63019	7.57061	21.7633	13.0847	4.5068	9.17148	0	22.7618	3
patient130_right	90	3	17.7201	5.46188	7.67727	16.5887	0	7.53902	21.189	19.4792	5.50988	5.04068	7.09332	0.246271	17.6529	3
patient132_left	97	4	14.0319	4.72949	5.04195	14.3177	0	6.61858	7.8998	20.0141	12.7565	6.40794	12.3988	29.6644	0	5
patient132_right	91	4	16.2922	4.24103	5.77787	16.1651	0	11.8827	8.62847	27.4826	7.36817	11.9129	10.9867	5.89254	6.91368	3
patient14_left	59	3	5.72635	4.92497	5.35774	10.122	7.37125	3.00241	4.38618	16.6509	7.89731	3.76087	9.20451	0.493071	4.59255	1
patient14_right	35	1	4.38701	5.50264	5.20755	6.63931	7.29596	2.47283	6.7758	10.4795	12.3674	8.82283	0	11.5407	3.154	1
patient16_left	61	6	4.34235	4.37572	16.4035	19.6256	0	4.02542	10.0148	23.7577	0	5.77455	6.73509	11.0168	4.58991	3
patient16_right	93	6	5.34494	4.42577	20.3542	13.6821	0.205433	8.50517	5.27734	26.9343	8.13838	0.710136	7.71249	24.3778	0	3
patient17_left	90	3	11.713	7.14804	3.92227	11.4119	3.35111	10.2644	13.696	29.2116	18.812	16.9269	8.33345	15.569	9.11959	3
patient17_right	78	1	11.6136	6.61678	3.23925	2.24556	7.3547	5.65066	10.2432	16.2862	21.3974	7.04328	19.5593	22.2535	3.11627	5
patient18_left	31	8	6.66815	7.23388	5.82589	4.72011	2.35199	5.40035	18.0364	15.9248	8.22109	5.05502	2.61951	1.98309	5.72306	1
patient18_right	41	8	7.06919	6.86693	6.36116	9.04271	1.55147	6.73977	7.30037	10.3319	4.79796	8.08447	5.51335	7.65427	1.26844	1
patient19_left	54	5	10.6246	3.76408	9.69469	6.10017	2.49202	4.97811	12.0019	17.0688	7.94942	8.64797	3.96931	8.41152	2.89875	4
patient19_right	73	5	10.7282	3.99008	8.19808	13.5432	0	7.92936	18.9174	22.0798	6.0597	6.47467	2.28336	14.7384	0	3
patient20_left	0	3	2.12318	2.77108	16.0049	6.37196	7.24844	3.66227	12.1309	22.4834	30.2875	9.44729	7.27618	0	22.9091	2
patient20_right	0	3	2.65669	2.79707	16.101	7.28816	8.92726	7.73346	14.0222	11.7001	20.7292	10.8169	5.37516	0	17.6954	2
patient21_left	34	3	5.07613	6.56672	6.4288	2.07343	6.6388	5.70605	6.95356	9.08746	10.3013	4.15947	1.44365	6.04386	1.42422	1
patient21_right	33	3	6.27955	7.61292	7.89322	1.53023	4.61873	6.24146	3.83319	9.96413	3.08887	6.93063	4.72652	10.1029	0	1
patient22_left	66	1	6.68574	3.12502	22.685	0	12.4825	5.7412	28.869	7.55215	11.4696	7.25997	4.42598	14.616	0	4
patient22_right	0	4	7.28388	3.45724	22.8541	6.14901	5.99152	5.24721	7.29916	16.8843	3.70093	7.64804	0	0	19.3076	2
patient24_left	48	3	3.28522	3.59348	5.52196	5.84729	6.78836	1.70551	5.77142	11.7188	17.17	7.63548	3.61252	9.21869	0	1
patient24_right	25	3	2.84346	3.40844	5.45419	1.13402	3.66186	4.81317	10.4109	5.52209	3.28818	5.09707	0.981487	7.19398	1.92032	1
patient26_left	59	3	6.26069	3.20852	4.52074	8.03116	3.9194	4.17021	4.82249	14.0936	7.92091	1.63822	9.69958	9.73867	5.34892	1
patient26_right	24	1	5.91424	3.61262	4.60547	10.542	2.84959	6.65793	5.48826	10.7502	6.54522	4.90522	6.20318	11.1983	3.27352	1
patient28_left	96	8	14.6752	3.52605	5.25436	15.116	7.90279	2.92171	15.1469	19.2303	23.2825	11.0856	2.70573	28.9481	0	5
patient28_right	81	8	16.8785	4.45718	6.3814	15.1422	0	5.04264	7.02446	23.5466	14.0765	10.7528	6.79007	1.77032	5.7148	3
patient29_left	95	3	5.91276	6.15713	5.17399	16.9515	7.05883	8.95272	15.242	22.1762	10.0699	12.2293	13.9693	19.2178	1.86463	4
patient29_right	76	3	6.46444	6.03986	7.42765	6.1568	6.46254	9.90241	19.9101	10.8736	23.0617	6.74122	7.57721	16.2095	0	4
patient30_left	79	3	10.5159	3.39328	12.9417	11.7773	8.07327	2.30931	5.26532	31.913	32.1066	7.57606	11.6128	7.05403	2.23365	5
patient30_right	68	3	10.5014	4.09603	9.59564	8.93014	7.1211	3.36307	13.4566	21.8904	17.1335	7.02304	10.6979	9.72897	8.4098	4
patient31_left	62	3	5.002	2.9562	7.81543	13.5344	3.03209	1.53703	5.62733	20.6567	0.799081	10.3473	7.74942	11.4441	0	3
patient31_right	63	3	5.45074	3.94418	5.46887	11.8863	1.2605	3.63737	12.5432	25.1496	6.50709	8.67084	8.81395	15.2467	0	3
patient32_left	95	6	8.96423	7.30194	4.59567	5.34001	12.6334	10.4107	5.64928	23.6786	9.02835	10.572	13.1954	15.2982	0	4
patient32_right	95	6	8.0427	7.61237	5.19857	2.02193	11.8832	9.56012	17.3308	17.7185	10.9111	12.2121	14.3993	19.3771	0	4
patient34_left	62	1	8.85125	3.63794	2.80712	15.3892	0	4.50451	17.0428	14.217	5.3461	9.30609	2.07714	8.84568	0.705216	3
patient34_right	62	4	10.3904	3.73627	2.41774	18.1019	0	2.19274	15.4091	14.0173	0	2.40126	12.4749	18.8152	0	3
patient35_left	67	8	8.57553	3.45776	6.51222	5.17124	1.60257	3.66962	19.0681	9.89459	16.0924	7.25808	5.65763	12.3633	1.50348	4
patient35_right	40	1	8.57613	5.65669	4.04819	13.2737	0	8.41779	3.25663	17.7857	4.25238	8.7727	12.7755	2.35698	4.77042	3
patient36_left	64	8	3.67466	4.74151	5.69095	8.0541	5.27415	4.77015	13.9193	25.4498	5.7721	11.5782	9.02651	27.2334	0	4
patient36_right	54	8	3.17927	4.74871	4.82976	10.7171	7.50192	4.47363	8.11905	27.2994	7.23809	11.4302	1.8072	7.73492	0	4
patient38_left	62	4	9.84186	5.80418	3.98445	12.6787	0	4.41862	4.53165	14.0981	0.492734	17.2263	1.70439	12.1077	0	3
patient38_right	61	1	8.74919	5.32844	4.70168	17.367	0	2.59178	9.51196	18.0769	0	6.45954	2.45275	2.6409	4.48948	3
patient39_left	48	3	2.97077	3.68447	4.62889	5.12802	11.5074	4.28248	4.36228	6.98034	19.4756	4.3603	8.83974	8.93268	2.06119	1
patient39_right	48	3	2.67745	3.45548	4.27803	4.07659	3.68701	3.74926	10.0296	16.3729	16.5597	9.9047	9.39344	5.57336	4.39696	1
patient4_left	90	4	12.042	3.17813	12.5957	14.0214	0.600679	4.51471	27.9756	24.3916	20.8541	18.1198	0	15.861	22.879	3
patient4_right	92	4	12.4842	2.8392	11.3574	16.4504	0	6.90735	12.7049	26.8247	10.1108	11.8229	16.5652	12.4923	0	3
patient40_left	20	2	6.25487	5.26279	6.63657	5.19807	5.97713	7.91864	20.3791	15.2258	5.51173	10.4447	6.77736	7.64331	14.3364	2
patient40_right	30	2	6.72838	5.35291	6.69144	4.29579	4.60486	6.85072	9.19698	22.5373	2.04217	13.824	1.57997	0	12.6152	2
patient41_left	52	1	4.4837	3.71673	4.77029	13.9248	2.2767	4.41842	7.60599	14.8322	6.96072	6.59707	0	4.42289	0	3
patient41_right	33	3	6.03364	6.81146	4.29981	3.5438	4.67712	6.57982	4.17798	14.8876	3.86025	12.7142	0	7.37232	0.578562	1
patient42_left	84	1	9.42888	6.11809	15.0847	14.1031	6.5623	7.70133	11.0555	14.0015	14.1594	11.6543	0	5.84568	0	4
patient42_right	78	6	9.40365	6.34675	15.2259	8.33789	2.59111	4.3748	11.869	20.6381	19.7567	0.238774	16.5493	9.96138	0	5
patient43_left	40	3	7.87932	5.02566	3.98332	8.12022	0	6.99034	3.65715	23.7253	7.07695	6.43496	9.72542	5.4454	2.93568	3
patient43_right	43	3	7.40976	4.83192	3.45917	11.8575	2.7274	3.94709	4.58612	11.6612	9.30036	7.20197	3.76558	7.30716	2.04744	1
patient44_left	45	1	2.14041	4.9893	11.4101	2.47153	6.84213	5.12423	5.17838	9.99126	10.9775	6.57048	0.564132	6.85888	1.37912	1
patient44_right	12	3	2.84617	5.33477	12.2556	1.62135	5.75305	2.82726	3.99934	12.2299	6.18915	4.87453	6.41726	0	6.89227	2
patient45_left	21	1	4.83684	6.72144	8.46463	9.21279	5.42959	6.45797	6.488	10.7549	9.55751	7.39367	0	1.24378	9.20226	2
patient45_right	75	4	5.06943	6.80937	8.96471	7.98962	4.7578	11.3618	20.727	12.9548	12.5407	7.98888	3.95149	9.34485	5.31545	4
patient47_left	57	7	4.89656	3.81365	11.3773	1.14944	11.6326	5.93265	5.05638	23.6156	21.5218	9.16715	7.32597	18.9821	0	4
patient47_right	55	7	3.88791	3.59997	10.301	8.82201	12.9016	5.20353	11.2272	29.3923	1.51909	11.0802	7.78494	15.0401	6.05553	4
patient48_left	59	3	1.41273	4.99229	3.86289	6.46894	6.00263	2.58549	8.71208	18.319	10.4551	2.7088	5.37058	15.1618	0	1
patient48_right	24	1	1.12855	4.68893	5.32676	1.02271	3.75947	7.35836	4.47822	4.76391	6.37262	5.36614	2.11643	7.29613	0	1
patient49_left	70	2	7.37274	4.8232	5.56244	13.8626	0	5.22235	11.0516	22.413	0	13.5518	0	0	17.4631	3
patient49_right	60	2	6.67538	4.37944	6.50443	19.613	0	2.59988	17.1755	26.7375	0	6.63198	6.26572	0	14.2233	3
patient5_left	22	1	2.17859	4.20174	11.1067	9.05236	4.27856	3.97597	9.42329	16.5149	2.78196	6.98758	0	4.32733	3.34935	1
patient5_right	24	3	2.14432	4.44325	10.837	3.77088	3.27059	2.88829	3.97978	11.6215	0	1.31495	8.11201	3.55601	0.870229	1
patient50_left	60	7	9.47037	4.61537	8.09812	21.7061	0	4.62168	7.4733	27.4445	3.66407	8.4925	1.41896	2.2024	8.52807	3
patient50_right	93	7	11.4062	3.65634	8.96328	20.389	0	4.597	4.75951	22.6779	4.73712	10.0318	5.91111	34.8175	0	3
patient51_left	2	5	5.0493	3.86756	6.57445	11.5243	2.20752	1.83163	12.4071	12.1431	5.67972	1.02631	13.1269	10.3432	14.6726	2
patient51_right	63	1	5.10645	3.95691	5.28054	12.0661	0	5.31306	13.1979	12.3179	7.72286	7.68144	6.21838	10.2714	0	3
patient52_left	55	3	3.16537	3.83969	14.7834	3.00168	7.28195	6.94869	14.5265	11.6519	8.87199	11.7697	0	10.0083	0	4
patient52_right	0	3	3.3035	4.6565	13.9849	5.93383	5.14007	7.24362	9.34927	4.39478	11.4868	7.68843	3.8978	0	31.2555	2
patient53_left	52	3	4.94688	6.01214	8.56905	14.8484	0	2.16008	11.054	19.8239	1.72631	7.29966	0.410977	9.89986	0	3
patient53_right	50	1	5.34433	6.02203	9.28554	11.4987	0	6.17787	12.0836	20.5912	1.84542	7.27132	6.03824	4.8738	2.4924	3
patient54_left	88	3	13.8956	4.6185	7.57045	15.0924	0	2.41998	9.97837	21.4949	18.8247	0	12.6175	19.1863	0	5
patient54_right	87	3	13.1149	5.48107	5.97619	15.2904	0	3.59406	17.2688	13.1764	17.1972	0	14.3529	16.7904	0	5
patient55_left	48	1	2.74972	3.36153	2.7533	8.49256	7.70232	2.58452	13.3215	16.0472	14.4016	6.02815	3.07131	3.53255	1.4223	1
patient55_right	49	3	3.89397	3.93004	4.15671	4.97859	9.50279	3.71416	14.8386	10.271	14.7073	3.6354	10.1951	5.98253	11.8423	1
patient57_left	35	3	4.94726	4.39898	4.94041	0.41466	6.70486	3.007	4.56243	16.8086	11.3729	10.351	4.22228	4.01998	4.13263	1
patient57_right	2	3	4.49376	4.79402	4.99848	4.29793	6.38986	4.13548	5.43238	16.2238	9.5	9.85885	7.06934	0	15.5524	2
patient58_left	94	3	4.92653	5.39778	5.17389	13.4824	3.68869	7.58404	7.55297	17.4586	9.01634	5.22024	5.8786	27.1494	0	4
patient58_right	34	1	5.36969	5.33302	4.70538	6.36714	3.35164	6.55445	9.16022	7.6376	8.65793	7.0551	3.70394	12.1159	0	1
patient59_left	97	6	11.6695	5.68292	6.36302	9.99117	0	3.24138	9.40355	25.6771	7.25191	3.89145	15.937	30.9626	0	5
patient59_right	97	6	12.2211	6.18029	4.94733	12.8649	0	4.56692	9.51558	24.4406	5.58694	2.99871	16.7344	19.2125	0	5
patient6_left	59	3	1.94581	4.3862	7.04181	6.10199	6.98026	3.09343	15.4802	22.8668	9.68276	0	12.6883	13.8178	0	1
patient6_right	13	1	1.64492	4.35955	7.33253	4.63712	4.39538	5.15862	7.23966	8.24839	2.40419	3.60847	1.49205	1.37792	5.30224	1
patient60_left	45	1	4.418	3.45581	11.0987	0	4.97337	5.63895	12.3395	7.08004	6.42371	12.1913	5.73725	4.9647	5.47008	1
patient60_right	0	1	4.34012	3.31289	14.1473	9.60223	7.52742	3.65521	6.93892	8.84896	11.3885	6.06421	6.23193	0	32.9388	2
patient61_left	75	1	2.49978	5.89488	22.6974	2.66952	5.92401	10.4418	20.5112	11.7759	11.7899	10.9532	3.32796	7.2248	1.39654	4
patient61_right	0	1	2.32838	5.86243	22.3578	7.01676	5.90073	5.00434	7.53877	21.7692	15.9975	3.73619	13.6776	3.88768	11.6517	2
patient62_left	72	9	9.37649	2.62148	11.0377	20.2738	1.05665	4.8322	7.9373	11.7747	0	8.98996	2.02046	15.0968	0	3
patient62_right	67	9	10.31	3.27293	9.62407	11.5284	6.3285	3.96074	13.418	13.0094	10.6832	3.93977	6.94468	10.3407	0	4
patient63_left	86	3	14.0069	4.5095	15.2279	12.9561	0	7.94808	20.1893	21.9137	15.6043	3.78943	4.31101	18.0831	0	4
patient63_right	82	3	13.7663	3.76316	18.0405	20.3548	0	6.41667	8.67187	8.03094	11.4687	9.36249	0	5.94652	3.15544	3
patient65_left	99	4	5.6363	9.25954	10.2121	11.1167	6.16954	6.78656	14.173	25.2072	20.6492	0	19.0857	28.9901	0	5
patient65_right	99	4	4.74613	8.60989	10.6799	16.0627	13.8038	4.95521	11.7605	42.5972	22.1785	0	24.1917	38.6014	0	5
patient67_left	3	3	10.0508	4.23761	3.77266	7.66028	1.05211	3.68653	5.12713	11.6579	11.6844	7.6869	4.55103	0	11.9782	1
patient67_right	3	1	10.6643	3.63404	3.298	12.4432	0.271246	3.96754	8.7318	5.55847	8.71966	8.41866	0	0	8.76923	1
patient7_left	97	3	17.3845	5.12277	11.5577	19.9983	0	5.2471	3.34079	17.6044	8.8869	3.08402	10.8044	29.8801	0	5
patient7_right	93	3	17.9277	5.14556	11.9722	16.4492	0	6.93323	10.817	16.8998	5.06083	5.73103	5.73556	19.6888	0	3
patient70_left	94	1	6.16691	6.31495	2.89274	9.67165	0	12.9301	4.00745	15.5981	0	7.9681	8.11146	19.6709	0	4
patient70_right	43	3	5.0601	5.93589	3.04588	7.40489	4.35827	2.92646	8.60384	18.5903	3.54008	3.99749	7.75631	10.8966	0	1
patient71_left	99	4	16.6214	5.24208	13.9049	21.367	3.43772	3.7196	12.0752	39.174	19.2606	0	38.1333	14.2507	0	5
patient71_right	99	4	17.5925	5.05024	12.4934	9.17308	4.36647	4.44661	8.19658	28.5906	24.3361	0	32.1715	17.6847	0	5
patient72_left	53	4	8.56634	4.84777	9.14768	6.43158	1.61298	2.81479	6.26602	15.5455	13.7555	9.53909	0	15.0609	0	3
patient72_right	63	4	8.52396	4.91832	8.23602	12.3808	0	3.45996	7.46975	24.4427	4.27372	7.23259	3.01115	24.0755	0	3
patient74_left	49	3	6.12364	4.1597	3.60233	1.29399	13.1074	3.51812	5.08267	17.535	16.829	5.20688	9.03386	2.17644	21.1939	1
patient74_right	49	3	6.18782	4.26937	3.27173	0	9.88913	6.86998	7.52284	16.2463	12.9075	3.19259	11.9093	5.58749	10.3164	1
patient75_left	91	6	8.37746	4.47119	6.28392	19.7077	0	11.8156	9.60347	30.1357	3.33638	20.3942	0	10.6474	5.94667	3
patient75_right	81	6	7.63556	3.56221	10.1516	17.7427	3.36685	6.65071	9.30178	25.0211	9.85742	14.0507	3.27828	6.85233	6.55223	3
patient76_left	63	3	5.68104	4.25731	5.53515	11.1262	3.10838	3.32359	17.6451	10.7524	3.21945	5.85345	4.17368	20.0375	0	3
patient76_right	51	1	6.02272	3.80411	6.72226	15.4885	0	3.824	3.9521	12.5277	4.5245	9.70354	0	2.12331	5.06705	3
patient77_left	2	3	9.52025	4.0369	6.78205	11.6914	4.80379	3.65047	12.812	9.05946	8.26936	4.25731	4.99701	0	17.7723	2
patient77_right	70	10	8.49007	5.04173	6.48827	16.9252	0.727619	5.53599	10.0374	15.342	6.84033	9.41097	0	0	16.3444	3
patient78_left	97	3	17.4185	6.4764	6.21209	14.9655	0	6.48762	7.20087	25.2433	13.8772	5.50831	12.9407	30.4358	0	5
patient78_right	97	3	16.4397	7.66602	6.828	16.646	0	3.06306	4.98289	23.4979	10.995	9.38681	9.58672	17.2837	0	5
patient79_left	77	1	5.45555	6.72228	9.95038	7.06122	2.30785	6.30246	12.13	12.3221	12.8794	3.15129	10.9722	20.7191	0	4
patient79_right	66	1	7.0373	5.17577	12.9039	10.2395	7.67447	5.37387	21.5994	9.9944	15.2274	6.15694	6.80745	10.6454	0	4
patient8_left	82	9	13.9556	4.5711	12.04	15.4284	8.42725	3.30623	6.66242	19.8488	12.4319	13.9491	6.05285	9.39328	3.14066	3
patient8_right	93	9	12.6397	5.08567	12.3706	16.4972	3.54569	4.92333	4.2111	21.2467	10.0633	5.26119	11.7532	14.4332	0	3
patient80_left	35	3	4.66149	4.9571	7.00416	4.70818	5.2585	7.09455	6.41041	9.87134	8.60985	6.18519	3.58367	1.35984	1.60374	1
patient80_right	12	1	3.78765	4.68471	7.91802	9.83805	2.73542	2.99608	8.91676	11.5789	7.28801	10.247	1.9839	0	8.25393	2
patient81_left	75	3	4.8974	4.39486	13.8397	7.81745	3.13999	6.00562	30.4911	16.8349	8.3252	5.13738	0.273246	11.1211	0	4
patient81_right	10	1	4.73031	4.19537	13.4092	8.02326	4.15473	9.49617	10.2492	9.34624	8.68555	8.9753	0	0	23.3458	2
patient83_left	57	3	5.89335	2.00645	3.89675	0	9.08944	10.2267	10.2759	17.1818	17.4347	8.18281	10.3443	18.7727	0	4
patient83_right	48	3	6.31662	1.8105	3.81701	0.430696	10.0613	3.63994	5.63156	18.3829	21.5137	5.97528	1.73776	5.84089	3.99789	1
patient84_left	69	1	7.18087	4.84072	10.4859	10.7947	1.60429	2.84042	4.22176	21.0569	3.326	1.97578	14.7658	8.45332	3.39243	4
patient84_right	50	1	7.98417	4.8311	7.49864	14.2827	0	5.176	13.3502	11.8942	0	3.1539	1.02989	0	9.22899	3
patient88_left	95	1	6.35075	5.15125	8.77654	4.32218	9.0684	5.05199	11.9806	25.7954	17.5811	15.4723	3.32367	39.7086	0	4
patient88_right	95	1	5.88621	5.38836	6.65652	11.6639	9.38067	7.22268	5.80308	27.9997	12.3878	12.3747	5.1589	29.8666	0	4
patient89_left	10	4	2.14268	8.75203	15.3889	8.77081	4.85127	8.56421	12.0241	12.263	9.9365	6.95825	4.15437	0	22.5446	2
patient89_right	30	4	3.9713	8.46772	15.0153	6.26847	5.45833	10.6256	7.2478	23.452	7.70577	10.5183	0	1.01487	5.75319	2
patient9_left	90	3	16.9454	5.32542	5.92654	16.9793	0	8.02442	7.44243	21.3348	5.5598	8.44198	11.0006	0	18.4385	3
patient9_right	82	1	16.7237	5.51536	5.91249	19.8062	0.175238	4.45879	4.45589	19.3275	2.52047	15.0371	6.01532	10.4411	1.28114	3
patient90_left	75	3	6.86513	4.37653	8.67063	4.24764	13.1402	9.79493	27.951	27.2311	13.9769	12.0092	12.2275	13.4092	4.46867	4
patient90_right	69	2	7.03105	4.81612	7.56958	8.03074	5.29237	8.00252	8.28749	35.9574	3.99804	4.01538	20.1614	6.0962	5.58695	4
patient91_left	70	2	10.0361	3.04908	3.82301	25.9971	1.72316	4.13136	17.9879	28.0459	7.27124	12.2829	0	4.54583	1.37476	3
patient91_right	70	2	9.9188	2.72572	2.71878	27.46	1.95361	5.50049	11.6546	30.6745	1.30422	14.5185	0	0	14.1874	3
patient92_left	86	4	15.7552	5.64193	7.095	9.20726	2.22341	4.50909	27.4075	10.3669	14.9671	8.67186	1.68738	28.6926	0	4
patient92_right	92	4	16.0749	5.96904	9.18286	21.0264	0	4.19562	23.3215	20.4525	8.13374	11.5198	6.60056	24.6636	0	3
patient93_left	74	7	5.48523	3.12278	13.201	11.7881	3.18564	7.17467	20.7529	23.851	9.33583	6.50247	4.74409	8.63571	0	4
patient93_right	70	1	5.10258	2.66699	16.3365	13.2252	0	7.03521	15.062	21.6176	0	16.3495	0	0	7.80421	3
patient94_left	78	1	5.74824	2.60846	7.34938	8.8393	1.6085	2.78508	12.8689	21.8218	10.7694	6.25859	18.5931	31.9056	0	5
patient94_right	1	1	5.7503	2.91587	9.08199	9.87074	1.88343	4.17017	7.59707	14.6584	15.1674	6.09589	4.71104	0	18.2176	2
patient96_left	1	4	4.24406	2.86982	12.9174	4.7761	9.80512	2.97595	10.039	10.1846	13.1079	2.94184	5.46675	0	17.2364	2
patient96_right	47	4	4.63771	2.64556	12.9233	3.12701	12.5445	6.87374	3.92256	15.0347	18.7038	4.65789	3.91057	5.32186	9.15894	1
patient97_left	42	1	2.9593	4.21929	6.20545	7.45862	4.08407	4.33521	9.28766	23.7251	0	8.47791	0.14279	5.01678	2.94538	1
patient97_right	74	1	4.41692	4.92095	9.02934	11.9731	4.71115	8.33784	21.0722	29.6296	0	7.28559	7.88741	8.61059	0.78236	4
patient98_left	21	1	4.7376	4.78263	5.97161	6.3858	4.45852	4.61558	12.9723	21.4162	3.39754	8.71063	0.610895	0	12.9021	2
patient98_right	2	1	6.33745	4.58572	8.11254	2.34505	4.94942	5.89606	7.01861	15.2945	2.06605	3.61007	10.7524	6.97818	18.7587	2
patient99_left	33	1	3.57348	7.20415	4.88236	5.57674	2.52479	5.66253	3.69518	11.6866	1.77631	8.24241	0	6.67972	0	1
patient99_right	22	1	3.07224	7.40324	4.45469	0.824375	5.98133	3.2149	6.58143	9.63964	5.03495	7.59569	3.89729	0	9.96642	1

## Sheet: Control
patient list	BMU	AFO	Pelvis tilt	Pelvic obl	Pelvic rot	Hip flex	Hip Ext	Hip AA	Hip rot	Knee Flex	Knee Ext	Ankle Flex	Ankle Ext	Foot pro in	foot pro out	cluster
control0	19	0	2.65933	1.99672	4.34783	0.382866	9.22024	4.83006	3.57076	3.69061	6.53528	3.97438	1.71247	5.60526	7.56339	0
control1	27	0	3.03415	1.82479	10.5356	4.73486	4.57595	8.30684	16.4061	9.09146	12.558	6.26002	7.12746	7.78086	1.68973	0
control10	5	0	7.54956	2.92251	5.09637	9.53407	0	9.05553	5.82068	3.44279	0.671435	0.211903	4.79923	1.15413	0.333098	0
control11	5	0	2.96467	3.6591	4.17828	5.23555	2.58231	4.08474	5.86084	8.29242	2.89896	4.57501	3.5779	5.12715	1.28425	0
control12	29	0	1.97214	3.8021	6.25525	3.76612	7.09821	3.59271	5.29017	2.31822	8.01485	0.807351	6.35294	5.95852	8.03964	0
control13	17	0	4.24357	1.14566	3.68661	6.41567	0	1.98297	9.41425	5.05955	11.2337	4.29832	2.55716	2.90198	5.14801	0
control14	5	0	2.61512	1.98782	4.20316	3.49231	0	4.33029	6.22333	2.91213	2.90106	1.43248	5.58645	2.65751	1.42765	0
control15	7	0	1.45261	1.62744	4.81017	0.706891	1.914	2.17448	2.23199	4.11446	2.44843	3.05023	6.0006	4.87132	0	0
control16	5	0	7.62538	2.7863	6.22271	8.66864	0	3.63245	11.4634	4.48341	4.72739	0.732523	2.73018	1.28247	3.84845	0
control17	5	0	1.1539	2.91527	3.46949	2.58283	0	3.18521	4.52423	7.36359	4.79583	1.48087	2.82256	4.16779	3.8049	0
control18	6	0	5.99442	2.57178	4.3708	5.51434	0	2.26164	3.14967	4.1467	3.04172	3.31273	4.08248	10.1041	0	0
control19	27	0	4.15757	2.55688	4.67634	7.17865	4.08457	6.57111	9.51757	11.8605	10.4742	7.79016	4.39719	7.71299	3.27136	0
control2	6	0	6.42068	1.39068	3.58302	8.8609	0	1.55531	4.43995	3.57888	2.60431	2.11695	4.58113	4.99586	0.293368	0
control20	28	0	2.61415	1.78524	5.31516	3.06069	4.80707	3.79024	11.75	5.11727	4.62389	4.30928	5.4112	0	7.55961	0
control21	7	0	1.83258	1.10017	3.39675	4.47501	1.7968	2.46189	6.9007	3.12224	3.54324	2.31085	1.26866	0	10.8808	0
control22	19	0	7.95077	1.85785	2.11794	0	11.6461	5.88525	7.66484	0	7.9451	1.48363	4.77732	7.26616	0	0
control23	9	0	5.12606	2.40539	4.31563	0	4.99774	3.68582	4.45808	4.19482	0	3.64422	3.84171	5.65946	0	0
control24	16	0	2.48627	2.04682	5.92988	4.70883	0.778237	2.5044	16.8842	0	4.83728	7.41654	5.52049	4.55378	2.0952	0
control25	27	0	3.37049	1.62206	2.30467	2.91689	2.96343	3.14572	18.2008	6.10214	7.69845	5.45202	5.11099	0	4.82768	0
control26	19	0	10.5159	2.20524	1.86227	0	12.4975	4.046	4.59633	1.84216	5.53509	1.08594	3.10222	4.71549	1.44662	0
control27	5	0	1.54556	3.97514	4.11492	4.41849	0	4.55891	11.555	4.43387	3.11257	4.1545	0.805062	4.21927	0.626182	0
control28	9	0	3.24587	1.91685	3.22864	0	5.2391	2.53509	3.01391	3.53823	3.95052	1.2342	1.9576	7.12944	0	0
control29	9	0	6.81933	1.51394	2.63266	0	7.58395	3.35441	10.3621	6.7947	2.33342	5.02341	1.24922	8.73439	0	0
control3	7	0	2.65212	1.55088	3.74893	5.30695	2.85918	3.05923	3.38014	12.0958	5.70799	4.67305	4.21702	6.11989	1.51909	0
control30	7	0	3.5593	1.97034	7.31789	4.96885	0	1.20016	4.89452	3.16812	3.6706	8.53665	0.112172	7.70747	12.0201	0
control31	9	0	5.44084	1.80439	2.68501	0	8.41035	3.40559	4.03022	0.485484	6.09156	3.05192	0.70613	11.0417	0.225468	0
control32	7	0	1.57873	1.64719	7.64013	6.81912	3.84825	3.0912	4.11569	7.58271	1.31191	4.01792	1.00044	5.32957	9.37699	0
control33	5	0	2.61512	1.98782	4.20316	3.49231	0	4.33029	6.22333	2.91213	3.08025	1.43248	5.58645	2.65751	1.42765	0
control34	9	0	11.7438	1.0855	1.97747	0	7.6863	3.47359	12.7823	5.18346	5.79703	3.29925	4.88614	3.11151	2.06769	0
control35	6	0	6.42068	1.39068	3.58302	8.8609	0	1.55531	4.43995	3.57888	2.62895	2.11695	4.58113	4.99586	0.293368	0
control36	8	0	3.28163	1.67275	4.57111	2.7797	2.87851	1.90306	5.50183	1.35552	4.26916	2.32493	6.03655	0.708793	3.0589	0
control37	29	0	1.64613	3.07495	3.04318	0	7.85674	1.51031	3.6581	8.92654	15.4777	1.12368	6.08634	1.36523	16.5436	0
control38	6	0	6.78286	1.64474	4.44106	9.57195	1.30412	3.55008	5.18727	10.7036	5.27514	2.97549	1.34254	7.48139	2.50941	0
control39	17	0	6.58434	1.03268	3.31742	5.90736	0.951522	1.33497	13.8958	4.30229	3.00494	3.65061	4.94915	4.15111	3.38202	0
control4	16	0	6.66241	1.12891	3.52601	9.99589	0	2.98767	9.55347	7.20414	3.01144	6.4211	1.78236	4.02284	4.61237	0
control40	4	0	2.99466	4.75127	7.07321	4.81085	2.57336	4.89279	4.89055	2.55852	6.095	1.42482	4.99673	0.453191	4.86929	0
control41	29	0	0.550858	1.00846	2.52896	0	6.56491	2.28755	10.7881	1.31543	9.77649	0.156276	14.243	0	9.07713	0
control42	9	0	6.86276	0.673932	3.63352	0	6.54595	1.7985	5.91677	1.97702	1.80088	0	5.68357	8.4158	0	0
control43	8	0	6.28656	0.571602	5.40123	0.585733	4.76239	1.88846	8.04237	7.81593	0.753227	7.16114	2.91459	6.91269	3.20082	0
control44	7	0	3.10708	2.07691	2.48428	4.01066	0.889498	2.49746	4.6988	12.2445	3.4727	5.72339	3.88255	13.4647	4.73409	0
control45	16	0	2.49417	1.89363	7.18963	7.64127	0	3.0449	12.9534	9.41612	6.43457	9.36244	0	1.33986	3.35343	0
control46	29	0	4.4521	4.46128	6.33746	4.49192	6.97942	3.66203	7.93092	6.71205	14.5071	3.6616	10.6234	0	13.1041	0
control47	5	0	0.762112	2.89636	4.15989	2.51111	1.00855	3.47716	6.08883	6.38252	0	5.37081	4.86243	5.81776	0.915674	0
control48	18	0	4.60438	1.17045	4.92144	3.62641	5.48896	3.65336	5.97759	6.74025	5.4383	4.5333	0.999519	2.25185	9.85504	0
control5	5	0	0.663908	2.7767	1.54642	1.79555	0.796543	5.09048	3.51427	2.45203	3.34779	4.70283	1.77162	0.527179	2.1254	0
control6	8	0	4.19329	1.02009	1.99011	0	4.17823	2.39339	5.8746	1.6966	8.59665	7.04951	1.66702	9.3864	4.10365	0
control7	7	0	1.1724	0.730091	4.54589	3.88776	0.904981	3.18054	6.27285	3.2992	0.774968	2.54391	0.592814	4.34723	7.56973	0
control8	19	0	2.75722	1.71321	2.25296	0	6.45274	4.3798	3.85536	2.46855	6.71221	3.04319	2.6375	0.881777	7.34738	0
control9	17	0	3.62067	1.5986	4.26537	3.08955	2.53968	1.68201	17.2799	2.3924	4.24008	3.9785	0.962193	0	15.5612	0

## Sheet: patient info
0	AFO	Cluster	Diagnosis	GMFCS	Age	Height	Weight	BMI
patient102_right	5	0	Spastic diplegia	II	11.93	1.54	53.6	22.6008
patient124_left	4	0	Quadriplegia	III	9.76	1.41	43	21.6287
patient129_right	4	0	Spastic diplegia	III	12.11	1.35	41.5	22.7709
patient20_left	3	0	Other	II	8.07	1.27	34	21.08
patient20_right	3	0	Other	II	8.07	1.27	34	21.08
patient22_right	4	0	Right hemiplegia	II	13.28	1.65	59.6	21.8916
patient40_left	2	0	Spastic diplegia	II	15.79	1.83	54.1	16.1546				Diagnosis					GMFCS			age
patient40_right	2	0	Spastic diplegia	II	15.79	1.83	54.1	16.1546				Spastic Diplegia	Right hemiplegia	Left hemiplegia	Quadriplegia	Other	I	II	III
patient44_right	3	0	Right hemiplegia	I	7.87	1.29	25	15.0231			class 0	11	6	4	1	2	4	16	0	11.3337
patient45_left	1	0	Right hemiplegia	II	9.34	1.31	26	15.1506			class 1	22	12	13	0	2	29	20	0	10.5939
patient51_left	5	0	Left hemiplegia	II	12.04	1.45	35	16.6468			class 2	38	6	10	1	1	12	34	10	10.4041
patient52_right	3	0	Right hemiplegia	II	11.09	1.32	30	17.2176			class 4	21	2	2	2	1	4	10	14	8.26321
patient57_right	3	0	Spastic diplegia	II	9.35	1.3	27	15.9763			class 5	26	6	5	0	2	7	28	4	10.65
patient60_right	1	0	Right hemiplegia	I	9.2	1.47	39	18.048
patient61_right	1	0	Right hemiplegia	I	6.23	1.13	19	14.8798
patient77_left	3	0	Left hemiplegia	II	6.56	1.28	40	24.4141
patient80_right	1	0	Left hemiplegia	II	12.37	1.53	39.5	16.8739
patient81_right	1	0	Left hemiplegia	I	14.23	1.54	44.5	18.7637
patient89_left	4	0	Spastic diplegia	II	13.4	1.61	56.8	21.9127
patient89_right	4	0	Spastic diplegia	II	13.4	1.61	56.8	21.9127
patient94_right	1	0	Spastic diplegia	II	16.63	1.55	52	21.6441
patient96_left	4	0	Spastic diplegia	II	9.2	1.31	23.5	13.6938
patient98_left	1	0	Spastic diplegia	II	13.15	1.34	26.9	14.9811
patient98_right	1	0	Spastic diplegia	II	13.15	1.34	26.9	14.9811
patient100_left	1	1	Spastic diplegia	I	9.36	1.28	25.9	15.8081
patient100_right	1	1	Spastic diplegia	I	9.36	1.28	25.9	15.8081
patient101_left	1	1	Spastic diplegia	II	9.82	1.3	22.4	13.2544
patient101_right	1	1	Spastic diplegia	II	9.82	1.3	22.4	13.2544
patient103_left	1	1	Spastic diplegia	I	14.04	1.57	46	18.662
patient103_right	1	1	Spastic diplegia	I	14.04	1.57	46	18.662
patient105_left	1	1	Left hemiplegia	I	14.97	1.58	54.6	21.8715
patient105_right	1	1	Left hemiplegia	I	14.97	1.58	54.6	21.8715
patient107_left	2	1	Left hemiplegia	I	25.61	1.67	65.5	23.486
patient110_left	1	1	Spastic diplegia	II	15.34	1.53	47.6	20.3341
patient13_left	1	1	Right hemiplegia	I	8.62	1.32	25.4	14.5776
patient13_right	3	1	Right hemiplegia	I	8.62	1.32	25.4	14.5776
patient14_left	3	1	Other	I	8.55	1.32	24	13.7741
patient14_right	1	1	Other	I	8.55	1.32	24	13.7741
patient18_left	8	1	Spastic diplegia	II	11.73	1.39	39.8	20.5993
patient18_right	8	1	Spastic diplegia	II	11.73	1.39	39.8	20.5993
patient21_left	3	1	Spastic diplegia	II	7.85	1.24	23.7	15.4136
patient21_right	3	1	Spastic diplegia	II	7.85	1.24	23.7	15.4136
patient24_left	3	1	Spastic diplegia	I	9.73	1.31	29.4	17.1319
patient24_right	3	1	Spastic diplegia	I	9.73	1.31	29.4	17.1319
patient26_left	3	1	Left hemiplegia	I	8.23	1.27	30	18.6
patient26_right	1	1	Left hemiplegia	I	8.23	1.27	30	18.6
patient39_left	3	1	Spastic diplegia	II	7.44	1.27	27	16.74
patient39_right	3	1	Spastic diplegia	II	7.44	1.27	27	16.74
patient41_right	3	1	Right hemiplegia	II	8.63	1.29	28	16.8259
patient43_right	3	1	Spastic diplegia	II	7.43	1.31	28	16.3161
patient44_left	1	1	Right hemiplegia	I	7.87	1.29	25	15.0231
patient48_left	3	1	Left hemiplegia	I	7.27	1.21	22.5	15.3678
patient48_right	1	1	Left hemiplegia	I	7.27	1.21	22.5	15.3678
patient5_left	1	1	Right hemiplegia	I	10.63	1.43	35.4	17.3114
patient5_right	3	1	Right hemiplegia	I	10.63	1.43	35.4	17.3114
patient55_left	1	1	Right hemiplegia	I	7.87	1.24	24	15.6087
patient55_right	3	1	Right hemiplegia	I	7.87	1.24	24	15.6087
patient57_left	3	1	Spastic diplegia	II	9.35	1.3	27	15.9763
patient58_right	1	1	Spastic diplegia	II	14.9	1.72	70	23.6614
patient6_left	3	1	Left hemiplegia	I	16.81	1.36	26.6	14.3815
patient6_right	1	1	Left hemiplegia	I	16.81	1.36	26.6	14.3815
patient60_left	1	1	Right hemiplegia	I	9.2	1.47	39	18.048
patient67_left	3	1	Left hemiplegia	I	8.95	1.41	48	24.1437
patient67_right	1	1	Left hemiplegia	I	8.95	1.41	48	24.1437
patient70_right	3	1	Right hemiplegia	II	9.59	1.34	31	17.2644
patient74_left	3	1	Spastic diplegia	II	6.96	1.2	20	13.8889
patient74_right	3	1	Spastic diplegia	II	6.96	1.2	20	13.8889
patient80_left	3	1	Left hemiplegia	II	12.37	1.53	39.5	16.8739
patient83_right	3	1	Spastic diplegia	II	11.64	1.49	44.4	19.9991
patient96_right	4	1	Spastic diplegia	II	9.2	1.31	23.5	13.6938
patient97_left	1	1	Left hemiplegia	II	14.93	1.49	44.8	20.1793
patient99_left	1	1	Right hemiplegia	I	12.69	1.45	45	21.4031
patient99_right	1	1	Right hemiplegia	I	12.69	1.45	45	21.4031
patient107_right	2	2	Left hemiplegia	I	25.61	1.67	65.5	23.486
patient108_left	1	2	Spastic diplegia	II	11.38	1.35	34.7	19.0398
patient108_right	1	2	Spastic diplegia	II	11.38	1.35	34.7	19.0398
patient110_right	1	2	Spastic diplegia	II	15.34	1.53	47.6	20.3341
patient113_left	7	2	Spastic diplegia	III	12.42	1.37	31	16.5166
patient113_right	7	2	Spastic diplegia	III	12.42	1.37	31	16.5166
patient115_right	3	2	Spastic diplegia	III	11.57	1.35	35	19.2044
patient120_left	4	2	Spastic diplegia	III	7.28	1.24	26.4	17.1696
patient120_right	4	2	Spastic diplegia	III	7.28	1.24	26.4	17.1696
patient122_left	4	2	Spastic diplegia	III	10.32	1.35	59	32.3731
patient124_right	4	2	Quadriplegia	III	9.76	1.41	43	21.6287
patient130_left	3	2	Spastic diplegia	II	5.73	1.06	20	17.7999
patient130_right	3	2	Spastic diplegia	II	5.73	1.06	20	17.7999
patient132_right	4	2	Spastic diplegia	III	7.1	1.08	19	16.2894
patient16_left	6	2	Spastic diplegia	II	10.99	1.23	23.5	15.5331
patient16_right	6	2	Spastic diplegia	II	10.99	1.23	23.5	15.5331
patient17_left	3	2	Other	II	13.31	1.12	23	18.3355
patient19_right	5	2	Spastic diplegia	II	11.58	1.35	33	18.107
patient28_right	8	2	Right hemiplegia	II	6.68	1.29	26.5	15.9245
patient31_left	3	2	Spastic diplegia	II	6.07	1.25	23.1	14.784
patient31_right	3	2	Spastic diplegia	II	6.07	1.25	23.1	14.784
patient34_left	1	2	Right hemiplegia	I	12.66	1.38	40	21.004
patient34_right	4	2	Right hemiplegia	I	12.66	1.38	40	21.004
patient35_right	1	2	Spastic diplegia	I	7.24	1.26	28	17.6367
patient38_left	4	2	Spastic diplegia	I	11.93	1.45	36.1	17.17
patient38_right	1	2	Spastic diplegia	I	11.93	1.45	36.1	17.17
patient4_left	4	2	Spastic diplegia	III	6.7	1.15	25	18.9036
patient4_right	4	2	Spastic diplegia	III	6.7	1.15	25	18.9036
patient41_left	1	2	Right hemiplegia	II	8.63	1.29	28	16.8259
patient43_left	3	2	Spastic diplegia	II	7.43	1.31	28	16.3161
patient49_left	2	2	Spastic diplegia	II	12.06	1.43	47.9	23.4241
patient49_right	2	2	Spastic diplegia	II	12.06	1.43	47.9	23.4241
patient50_left	7	2	Spastic diplegia	II	11.59	1.43	39	19.0718
patient50_right	7	2	Spastic diplegia	II	11.59	1.43	39	19.0718
patient51_right	1	2	Left hemiplegia	II	12.04	1.45	35	16.6468
patient53_left	3	2	Left hemiplegia	II	13.66	1.63	61.1	22.9967
patient53_right	1	2	Left hemiplegia	II	13.66	1.63	61.1	22.9967
patient62_left	9	2	Spastic diplegia	II	10.86	1.33	26.1	14.7549
patient63_right	3	2	Spastic diplegia	II	12.31	1.44	30	14.4676
patient7_right	3	2	Spastic diplegia	I	7.92	1.25	23.5	15.04
patient72_left	4	2	Spastic diplegia	II	7.64	1.22	23	15.4528
patient72_right	4	2	Spastic diplegia	II	7.64	1.22	23	15.4528
patient75_left	6	2	Spastic diplegia	II	7.93	1.29	31.4	18.8691
patient75_right	6	2	Spastic diplegia	II	7.93	1.29	31.4	18.8691
patient76_left	3	2	Left hemiplegia	II	12.65	1.45	48.1	22.8775
patient76_right	1	2	Left hemiplegia	II	12.65	1.45	48.1	22.8775
patient77_right	10	2	Left hemiplegia	II	6.56	1.28	40	24.4141
patient8_left	9	2	Right hemiplegia	I	6.09	1.28	28	17.0898
patient8_right	9	2	Right hemiplegia	I	6.09	1.28	28	17.0898
patient84_right	1	2	Left hemiplegia	I	9.22	1.37	34.5	18.3814
patient9_left	3	2	Left hemiplegia	I	10.44	1.39	36	18.6326
patient9_right	1	2	Left hemiplegia	I	10.44	1.39	36	18.6326
patient91_left	2	2	Spastic diplegia	II	15.27	1.67	55	19.721
patient91_right	2	2	Spastic diplegia	II	15.27	1.67	55	19.721
patient92_right	4	2	Spastic diplegia	II	7.98	1.23	23.7	15.6653
patient93_right	1	2	Spastic diplegia	II	16.19	1.58	63.5	25.4366
patient104_left	3	4	Left hemiplegia	I	11.47	1.48	51	23.2834
patient104_right	3	4	Left hemiplegia	I	11.47	1.48	51	23.2834
patient114_right	5	4	Spastic diplegia	III	10.26	1.28	29.5	18.0054
patient123_left	6	4	Spastic diplegia	III	8.48	1.22	23	15.4528
patient123_right	6	4	Spastic diplegia	III	8.48	1.22	23	15.4528
patient125_left	4	4	Quadriplegia	III	7.66	1.21	25	17.0753
patient125_right	4	4	Quadriplegia	III	7.66	1.21	25	17.0753
patient126_left	6	4	Spastic diplegia	III	6.44	1.05	20	18.1406
patient126_right	6	4	Spastic diplegia	III	6.44	1.05	20	18.1406
patient128_left	3	4	Spastic diplegia	III	5.18	1.03	17	16.0241
patient128_right	3	4	Spastic diplegia	III	5.18	1.03	17	16.0241
patient132_left	4	4	Spastic diplegia	III	7.1	1.08	19	16.2894
patient17_right	1	4	Other	II	13.31	1.12	23	18.3355
patient28_left	8	4	Right hemiplegia	II	6.68	1.29	26.5	15.9245
patient30_left	3	4	Spastic diplegia	II	4.22	1.02	17	16.3399
patient42_right	6	4	Right hemiplegia	I	12.29	1.45	39	18.5493
patient54_left	3	4	Spastic diplegia	II	6.66	1.21	23	15.7093
patient54_right	3	4	Spastic diplegia	II	6.66	1.21	23	15.7093
patient59_left	6	4	Spastic diplegia	II	9.05	1.2	21.5	14.9306
patient59_right	6	4	Spastic diplegia	II	9.05	1.2	21.5	14.9306
patient65_left	4	4	Spastic diplegia	II	6.43	1.2	21.6	15
patient65_right	4	4	Spastic diplegia	II	6.43	1.2	21.6	15
patient7_left	3	4	Spastic diplegia	I	7.92	1.25	23.5	15.04
patient71_left	4	4	Spastic diplegia	III	6.43	1.12	22	17.5383
patient71_right	4	4	Spastic diplegia	III	6.43	1.12	22	17.5383
patient78_left	3	4	Spastic diplegia	III	8.68	1.2	25	17.3611
patient78_right	3	4	Spastic diplegia	III	8.68	1.2	25	17.3611
patient94_left	1	4	Spastic diplegia	II	16.63	1.55	52	21.6441
patient10_left	6	5	Left hemiplegia	I	9.06	1.38	30	15.753
patient10_right	1	5	Left hemiplegia	I	9.06	1.38	30	15.753
patient102_left	5	5	Spastic diplegia	II	11.93	1.54	53.6	22.6008
patient114_left	5	5	Spastic diplegia	III	10.26	1.28	29.5	18.0054
patient115_left	3	5	Spastic diplegia	III	11.57	1.35	35	19.2044
patient122_right	4	5	Spastic diplegia	III	10.32	1.35	59	32.3731
patient129_left	4	5	Spastic diplegia	III	12.11	1.35	41.5	22.7709
patient19_left	5	5	Spastic diplegia	II	11.58	1.35	33	18.107
patient22_left	1	5	Right hemiplegia	II	13.28	1.65	59.6	21.8916
patient29_left	3	5	Other	II	13.33	1.57	50	20.2848
patient29_right	3	5	Other	II	13.33	1.57	50	20.2848
patient30_right	3	5	Spastic diplegia	II	4.22	1.02	17	16.3399
patient32_left	6	5	Spastic diplegia	II	5.81	1.14	19	14.6199
patient32_right	6	5	Spastic diplegia	II	5.81	1.14	19	14.6199
patient35_left	8	5	Spastic diplegia	I	7.24	1.26	28	17.6367
patient36_left	8	5	Spastic diplegia	II	8.16	1.26	27.1	17.0698
patient36_right	8	5	Spastic diplegia	II	8.16	1.26	27.1	17.0698
patient42_left	1	5	Right hemiplegia	I	12.29	1.45	39	18.5493
patient45_right	4	5	Right hemiplegia	II	9.34	1.31	26	15.1506
patient47_left	7	5	Spastic diplegia	II	9.02	1.2	21.2	14.7222
patient47_right	7	5	Spastic diplegia	II	9.02	1.2	21.2	14.7222
patient52_left	3	5	Right hemiplegia	II	11.09	1.32	30	17.2176
patient58_left	3	5	Spastic diplegia	II	14.9	1.72	70	23.6614
patient61_left	1	5	Right hemiplegia	I	6.23	1.13	19	14.8798
patient62_right	9	5	Spastic diplegia	II	10.86	1.33	26.1	14.7549
patient63_left	3	5	Spastic diplegia	II	12.31	1.44	30	14.4676
patient70_left	1	5	Right hemiplegia	II	9.59	1.34	31	17.2644
patient79_left	1	5	Spastic diplegia	II	13.64	1.6	64	25
patient79_right	1	5	Spastic diplegia	II	13.64	1.6	64	25
patient81_left	3	5	Left hemiplegia	I	14.23	1.54	44.5	18.7637
patient83_left	3	5	Spastic diplegia	II	11.64	1.49	44.4	19.9991
patient84_left	1	5	Left hemiplegia	I	9.22	1.37	34.5	18.3814
patient88_left	1	5	Spastic diplegia	II	11.25	1.3	33	19.5266
patient88_right	1	5	Spastic diplegia	II	11.25	1.3	33	19.5266
patient90_left	3	5	Spastic diplegia	II	10.75	1.32	25.5	14.635
patient90_right	2	5	Spastic diplegia	II	10.75	1.32	25.5	14.635
patient92_left	4	5	Spastic diplegia	II	7.98	1.23	23.7	15.6653
patient93_left	7	5	Spastic diplegia	II	16.19	1.58	63.5	25.4366
patient97_right	1	5	Left hemiplegia	II	14.93	1.49	44.8	20.1793

## Sheet: Group1
	AFO	Pelvic tilt	Pelvic obl	Pelvic rot	Hip flex	Hip Ext	Hip AA	Hip rot	Knee Flex	Knee Ext	Ankle Dorsiflex	Ankle Plantarflex	Foot pro In	foot pro Out	17	cluster
patient48_right	1	1.12855	4.68893	5.32676	1.02271	3.75947	7.35836	4.47822	4.76391	6.37262	5.36614	2.11643	7.29613	0	10	1
patient48_left	3	1.41273	4.99229	3.86289	6.46894	6.00263	2.58549	8.71208	18.319	10.4551	2.7088	5.37058	15.1618	0	10	1
patient6_right	1	1.64492	4.35955	7.33253	4.63712	4.39538	5.15862	7.23966	8.24839	2.40419	3.60847	1.49205	1.37792	5.30224	10	1
patient6_left	3	1.94581	4.3862	7.04181	6.10199	6.98026	3.09343	15.4802	22.8668	9.68276	0	12.6883	13.8178	0	10	1
patient44_left	1	2.14041	4.9893	11.4101	2.47153	6.84213	5.12423	5.17838	9.99126	10.9775	6.57048	0.564132	6.85888	1.37912	10	1
patient5_right	3	2.14432	4.44325	10.837	3.77088	3.27059	2.88829	3.97978	11.6215	0	1.31495	8.11201	3.55601	0.870229	10	1
patient5_left	1	2.17859	4.20174	11.1067	9.05236	4.27856	3.97597	9.42329	16.5149	2.78196	6.98758	0	4.32733	3.34935	10	1
patient13_left	1	2.2163	4.64088	3.74205	6.67443	2.15082	4.64482	5.84272	5.28058	5.83561	7.45816	0.578782	10.7836	0	10	1
patient100_left	1	2.34981	3.92641	5.10976	4.92935	0.395266	2.22536	5.39533	16.8339	0	6.2512	2.00568	11.5846	0	10	1
patient103_left	1	2.52447	2.87363	10.0573	8.78637	11.482	3.91684	7.46379	6.54222	24.8536	10.2762	2.3879	6.78664	5.1029	10	1
patient39_right	3	2.67745	3.45548	4.27803	4.07659	3.68701	3.74926	10.0296	16.3729	16.5597	9.9047	9.39344	5.57336	4.39696	10	1
patient55_left	1	2.74972	3.36153	2.7533	8.49256	7.70232	2.58452	13.3215	16.0472	14.4016	6.02815	3.07131	3.53255	1.4223	10	1
patient103_right	1	2.82699	2.79048	6.23992	9.68277	4.90215	5.02235	11.1688	12.4097	16.4031	10.079	0	0	5.40461	10	1
patient24_right	3	2.84346	3.40844	5.45419	1.13402	3.66186	4.81317	10.4109	5.52209	3.28818	5.09707	0.981487	7.19398	1.92032	10	1
patient13_right	3	2.94148	5.12561	7.85408	4.43173	5.01953	6.31975	4.00967	18.7341	15.8353	3.35252	8.64452	5.31028	5.32315	10	1
patient97_left	1	2.9593	4.21929	6.20545	7.45862	4.08407	4.33521	9.28766	23.7251	0	8.47791	0.14279	5.01678	2.94538	10	1
patient39_left	3	2.97077	3.68447	4.62889	5.12802	11.5074	4.28248	4.36228	6.98034	19.4756	4.3603	8.83974	8.93268	2.06119	10	1
patient99_right	1	3.07224	7.40324	4.45469	0.824375	5.98133	3.2149	6.58143	9.63964	5.03495	7.59569	3.89729	0	9.96642	10	1
patient24_left	3	3.28522	3.59348	5.52196	5.84729	6.78836	1.70551	5.77142	11.7188	17.17	7.63548	3.61252	9.21869	0	10	1
patient99_left	1	3.57348	7.20415	4.88236	5.57674	2.52479	5.66253	3.69518	11.6866	1.77631	8.24241	0	6.67972	0	10	1
patient100_right	1	3.88326	5.07003	4.66034	2.85678	2.71334	3.20755	5.16045	13.6884	0	6.19668	3.42844	4.75463	4.21178	10	1
patient55_right	3	3.89397	3.93004	4.15671	4.97859	9.50279	3.71416	14.8386	10.271	14.7073	3.6354	10.1951	5.98253	11.8423	10	1
patient101_right	1	3.92451	6.55583	7.7091	6.68375	7.10217	4.1977	6.25119	17.9795	3.12381	8.27407	2.39096	8.64807	2.84601	10	1
patient101_left	1	4.10162	6.39391	3.23253	2.77949	4.16013	6.00178	3.44605	15.6884	4.27793	0	3.84836	19.1202	0	10	1
patient14_right	1	4.38701	5.50264	5.20755	6.63931	7.29596	2.47283	6.7758	10.4795	12.3674	8.82283	0	11.5407	3.154	10	1
patient60_left	1	4.418	3.45581	11.0987	0	4.97337	5.63895	12.3395	7.08004	6.42371	12.1913	5.73725	4.9647	5.47008	10	1
patient96_right	4	4.63771	2.64556	12.9233	3.12701	12.5445	6.87374	3.92256	15.0347	18.7038	4.65789	3.91057	5.32186	9.15894	10	1
patient80_left	3	4.66149	4.9571	7.00416	4.70818	5.2585	7.09455	6.41041	9.87134	8.60985	6.18519	3.58367	1.35984	1.60374	10	1
patient57_left	3	4.94726	4.39898	4.94041	0.41466	6.70486	3.007	4.56243	16.8086	11.3729	10.351	4.22228	4.01998	4.13263	10	1
patient70_right	3	5.0601	5.93589	3.04588	7.40489	4.35827	2.92646	8.60384	18.5903	3.54008	3.99749	7.75631	10.8966	0	10	1
patient21_left	3	5.07613	6.56672	6.4288	2.07343	6.6388	5.70605	6.95356	9.08746	10.3013	4.15947	1.44365	6.04386	1.42422	10	1
patient58_right	1	5.36969	5.33302	4.70538	6.36714	3.35164	6.55445	9.16022	7.6376	8.65793	7.0551	3.70394	12.1159	0	10	1
patient14_left	3	5.72635	4.92497	5.35774	10.122	7.37125	3.00241	4.38618	16.6509	7.89731	3.76087	9.20451	0.493071	4.59255	10	1
patient26_right	1	5.91424	3.61262	4.60547	10.542	2.84959	6.65793	5.48826	10.7502	6.54522	4.90522	6.20318	11.1983	3.27352	10	1
patient41_right	3	6.03364	6.81146	4.29981	3.5438	4.67712	6.57982	4.17798	14.8876	3.86025	12.7142	0	7.37232	0.578562	10	1
patient74_left	3	6.12364	4.1597	3.60233	1.29399	13.1074	3.51812	5.08267	17.535	16.829	5.20688	9.03386	2.17644	21.1939	10	1
patient74_right	3	6.18782	4.26937	3.27173	0	9.88913	6.86998	7.52284	16.2463	12.9075	3.19259	11.9093	5.58749	10.3164	10	1
patient26_left	3	6.26069	3.20852	4.52074	8.03116	3.9194	4.17021	4.82249	14.0936	7.92091	1.63822	9.69958	9.73867	5.34892	10	1
patient21_right	3	6.27955	7.61292	7.89322	1.53023	4.61873	6.24146	3.83319	9.96413	3.08887	6.93063	4.72652	10.1029	0	10	1
patient83_right	3	6.31662	1.8105	3.81701	0.430696	10.0613	3.63994	5.63156	18.3829	21.5137	5.97528	1.73776	5.84089	3.99789	10	1
patient18_left	8	6.66815	7.23388	5.82589	4.72011	2.35199	5.40035	18.0364	15.9248	8.22109	5.05502	2.61951	1.98309	5.72306	10	1
patient18_right	8	7.06919	6.86693	6.36116	9.04271	1.55147	6.73977	7.30037	10.3319	4.79796	8.08447	5.51335	7.65427	1.26844	10	1
patient43_right	3	7.40976	4.83192	3.45917	11.8575	2.7274	3.94709	4.58612	11.6612	9.30036	7.20197	3.76558	7.30716	2.04744	10	1
patient107_left	2	7.74413	6.90024	10.5082	12.86	4.038	4.64137	8.00423	16.3321	2.57692	2.13623	9.20355	6.42398	5.95713	10	1
patient110_left	1	8.70387	5.95089	7.74938	6.91728	1.50995	2.58614	5.67326	14.2617	3.12587	9.72358	1.71826	2.33843	5.55451	10	1
patient67_left	3	10.0508	4.23761	3.77266	7.66028	1.05211	3.68653	5.12713	11.6579	11.6844	7.6869	4.55103	0	11.9782	10	1
patient105_left	1	10.3197	2.56323	7.46224	4.20062	8.59044	5.38426	10.995	13.7653	14.3106	6.23769	5.25051	1.94424	5.16267	10	1
patient105_right	1	10.6629	2.57122	8.51511	1.9117	9.23068	4.54868	13.7701	12.6943	8.30055	7.06007	0.605315	5.97667	0.112939	10	1
patient67_right	1	10.6643	3.63404	3.298	12.4432	0.271246	3.96754	8.7318	5.55847	8.71966	8.41866	0	0	8.76923	10	1
Average		4.73637	4.68763	6.07209	5.341	5.46607	4.52322	7.41686	12.9946	8.91825	6.17898	4.28288	6.40644	3.86048
SD		2.49567	1.45608	2.55995	3.39191	3.13968	1.49889	3.45545	4.55668	6.15328	2.89153	3.5313	4.2131	4.15434

## Sheet: Group2
	AFO	Pelvic tilt	Pelvic obl	Pelvic rot	Hip flex	Hip Ext	Hip AA	Hip rot	Knee Flex	Knee Ext	Ankle Dorsiflex	Ankle Plantarflex	Foot pro In	foot pro Out	17	cluster
patient20_left	3	2.12318	2.77108	16.0049	6.37196	7.24844	3.66227	12.1309	22.4834	30.2875	9.44729	7.27618	0	22.9091	10	2
patient89_left	4	2.14268	8.75203	15.3889	8.77081	4.85127	8.56421	12.0241	12.263	9.9365	6.95825	4.15437	0	22.5446	10	2
patient61_right	1	2.32838	5.86243	22.3578	7.01676	5.90073	5.00434	7.53877	21.7692	15.9975	3.73619	13.6776	3.88768	11.6517	10	2
patient20_right	3	2.65669	2.79707	16.101	7.28816	8.92726	7.73346	14.0222	11.7001	20.7292	10.8169	5.37516	0	17.6954	10	2
patient44_right	3	2.84617	5.33477	12.2556	1.62135	5.75305	2.82726	3.99934	12.2299	6.18915	4.87453	6.41726	0	6.89227	10	2
patient129_right	4	3.08485	2.58091	14.5407	13.7693	4.41545	3.55133	3.83861	26.4987	8.24541	13.6143	2.68713	1.28969	8.95137	10	2
patient52_right	3	3.3035	4.6565	13.9849	5.93383	5.14007	7.24362	9.34927	4.39478	11.4868	7.68843	3.8978	0	31.2555	10	2
patient80_right	1	3.78765	4.68471	7.91802	9.83805	2.73542	2.99608	8.91676	11.5789	7.28801	10.247	1.9839	0	8.25393	10	2
patient89_right	4	3.9713	8.46772	15.0153	6.26847	5.45833	10.6256	7.2478	23.452	7.70577	10.5183	0	1.01487	5.75319	10	2
patient96_left	4	4.24406	2.86982	12.9174	4.7761	9.80512	2.97595	10.039	10.1846	13.1079	2.94184	5.46675	0	17.2364	10	2
patient60_right	1	4.34012	3.31289	14.1473	9.60223	7.52742	3.65521	6.93892	8.84896	11.3885	6.06421	6.23193	0	32.9388	10	2
patient57_right	3	4.49376	4.79402	4.99848	4.29793	6.38986	4.13548	5.43238	16.2238	9.5	9.85885	7.06934	0	15.5524	10	2
patient81_right	1	4.73031	4.19537	13.4092	8.02326	4.15473	9.49617	10.2492	9.34624	8.68555	8.9753	0	0	23.3458	10	2
patient98_left	1	4.7376	4.78263	5.97161	6.3858	4.45852	4.61558	12.9723	21.4162	3.39754	8.71063	0.610895	0	12.9021	10	2
patient45_left	1	4.83684	6.72144	8.46463	9.21279	5.42959	6.45797	6.488	10.7549	9.55751	7.39367	0	1.24378	9.20226	10	2
patient102_right	5	4.92417	3.59713	7.60013	7.31294	6.62073	10.6588	6.83945	33.2827	11.0427	10.9636	0	0	18.1605	10	2
patient51_left	5	5.0493	3.86756	6.57445	11.5243	2.20752	1.83163	12.4071	12.1431	5.67972	1.02631	13.1269	10.3432	14.6726	10	2
patient94_right	1	5.7503	2.91587	9.08199	9.87074	1.88343	4.17017	7.59707	14.6584	15.1674	6.09589	4.71104	0	18.2176	10	2
patient40_left	2	6.25487	5.26279	6.63657	5.19807	5.97713	7.91864	20.3791	15.2258	5.51173	10.4447	6.77736	7.64331	14.3364	10	2
patient98_right	1	6.33745	4.58572	8.11254	2.34505	4.94942	5.89606	7.01861	15.2945	2.06605	3.61007	10.7524	6.97818	18.7587	10	2
patient40_right	2	6.72838	5.35291	6.69144	4.29579	4.60486	6.85072	9.19698	22.5373	2.04217	13.824	1.57997	0	12.6152	10	2
patient22_right	4	7.28388	3.45724	22.8541	6.14901	5.99152	5.24721	7.29916	16.8843	3.70093	7.64804	0	0	19.3076	10	2
patient124_left	4	9.00187	6.78594	6.43456	20.147	7.43097	3.88192	4.9774	17.1312	22.7456	8.52673	2.40296	9.90287	15.8027	10	2
patient77_left	3	9.52025	4.0369	6.78205	11.6914	4.80379	3.65047	12.812	9.05946	8.26936	4.25731	4.99701	0	17.7723	10	2
Average		4.7699	4.68523	11.4268	7.82129	5.52769	5.56876	9.15477	15.8067	10.4054	7.84343	4.54983	1.76265	16.5303
SD		1.99486	1.69413	5.06754	3.92238	1.88448	2.54941	3.77394	6.71348	6.74539	3.30159	3.985	3.34243	6.85781

## Sheet: Group3
	AFO	Pelvic tilt	Pelvic obl	Pelvic rot	Hip flex	Hip Ext	Hip AA	Hip rot	Knee Flex	Knee Ext	Ankle Dorsiflex	Ankle Plantarflex	Foot pro In	foot pro Out	17	cluster
patient16_left	6	4.34235	4.37572	16.4035	19.6256	0	4.02542	10.0148	23.7577	0	5.77455	6.73509	11.0168	4.58991	10	3
patient41_left	1	4.4837	3.71673	4.77029	13.9248	2.2767	4.41842	7.60599	14.8322	6.96072	6.59707	0	4.42289	0	10	3
patient53_left	3	4.94688	6.01214	8.56905	14.8484	0	2.16008	11.054	19.8239	1.72631	7.29966	0.410977	9.89986	0	10	3
patient120_left	4	4.98182	4.5403	2.85452	11.937	0	5.53894	5.56282	25.4535	0	13.7602	0	16.1866	0	10	3
patient31_left	3	5.002	2.9562	7.81543	13.5344	3.03209	1.53703	5.62733	20.6567	0.799081	10.3473	7.74942	11.4441	0	10	3
patient120_right	4	5.02582	4.13653	5.64994	16.2902	2.02392	4.02326	7.79116	25.9665	1.28864	12.6228	5.5044	12.026	0	10	3
patient93_right	1	5.10258	2.66699	16.3365	13.2252	0	7.03521	15.062	21.6176	0	16.3495	0	0	7.80421	10	3
patient51_right	1	5.10645	3.95691	5.28054	12.0661	0	5.31306	13.1979	12.3179	7.72286	7.68144	6.21838	10.2714	0	10	3
patient53_right	1	5.34433	6.02203	9.28554	11.4987	0	6.17787	12.0836	20.5912	1.84542	7.27132	6.03824	4.8738	2.4924	10	3
patient16_right	6	5.34494	4.42577	20.3542	13.6821	0.205433	8.50517	5.27734	26.9343	8.13838	0.710136	7.71249	24.3778	0	10	3
patient31_right	3	5.45074	3.94418	5.46887	11.8863	1.2605	3.63737	12.5432	25.1496	6.50709	8.67084	8.81395	15.2467	0	10	3
patient76_left	3	5.68104	4.25731	5.53515	11.1262	3.10838	3.32359	17.6451	10.7524	3.21945	5.85345	4.17368	20.0375	0	10	3
patient76_right	1	6.02272	3.80411	6.72226	15.4885	0	3.824	3.9521	12.5277	4.5245	9.70354	0	2.12331	5.06705	10	3
patient49_right	2	6.67538	4.37944	6.50443	19.613	0	2.59988	17.1755	26.7375	0	6.63198	6.26572	0	14.2233	10	3
patient49_left	2	7.37274	4.8232	5.56244	13.8626	0	5.22235	11.0516	22.413	0	13.5518	0	0	17.4631	10	3
patient124_right	4	7.5408	7.41536	2.71465	20.6141	8.51392	5.3885	14.2547	24.7469	17.8634	11.4871	2.96527	3.9175	18.7764	10	3
patient75_right	6	7.63556	3.56221	10.1516	17.7427	3.36685	6.65071	9.30178	25.0211	9.85742	14.0507	3.27828	6.85233	6.55223	10	3
patient107_right	2	7.70362	7.18946	9.77156	20.6561	5.30352	6.96426	22.8315	21.0299	6.63411	12.4495	0	0	31.4904	10	3
patient43_left	3	7.87932	5.02566	3.98332	8.12022	0	6.99034	3.65715	23.7253	7.07695	6.43496	9.72542	5.4454	2.93568	10	3
patient110_right	1	7.97059	6.60021	6.42556	11.5739	2.66511	9.42318	7.89824	12.724	1.40904	5.17756	3.10452	1.97489	7.35355	10	3
patient84_right	1	7.98417	4.8311	7.49864	14.2827	0	5.176	13.3502	11.8942	0	3.1539	1.02989	0	9.22899	10	3
patient75_left	6	8.37746	4.47119	6.28392	19.7077	0	11.8156	9.60347	30.1357	3.33638	20.3942	0	10.6474	5.94667	10	3
patient77_right	10	8.49007	5.04173	6.48827	16.9252	0.727619	5.53599	10.0374	15.342	6.84033	9.41097	0	0	16.3444	10	3
patient72_right	4	8.52396	4.91832	8.23602	12.3808	0	3.45996	7.46975	24.4427	4.27372	7.23259	3.01115	24.0755	0	10	3
patient72_left	4	8.56634	4.84777	9.14768	6.43158	1.61298	2.81479	6.26602	15.5455	13.7555	9.53909	0	15.0609	0	10	3
patient35_right	1	8.57613	5.65669	4.04819	13.2737	0	8.41779	3.25663	17.7857	4.25238	8.7727	12.7755	2.35698	4.77042	10	3
patient38_right	1	8.74919	5.32844	4.70168	17.367	0	2.59178	9.51196	18.0769	0	6.45954	2.45275	2.6409	4.48948	10	3
patient34_left	1	8.85125	3.63794	2.80712	15.3892	0	4.50451	17.0428	14.217	5.3461	9.30609	2.07714	8.84568	0.705216	10	3
patient62_left	9	9.37649	2.62148	11.0377	20.2738	1.05665	4.8322	7.9373	11.7747	0	8.98996	2.02046	15.0968	0	10	3
patient50_left	7	9.47037	4.61537	8.09812	21.7061	0	4.62168	7.4733	27.4445	3.66407	8.4925	1.41896	2.2024	8.52807	10	3
patient122_left	4	9.55964	11.6659	13.3277	12.9839	7.13731	6.62212	12.542	27.9228	13.0144	19.1362	0	8.24715	10.3768	10	3
patient38_left	4	9.84186	5.80418	3.98445	12.6787	0	4.41862	4.53165	14.0981	0.492734	17.2263	1.70439	12.1077	0	10	3
patient91_right	2	9.9188	2.72572	2.71878	27.46	1.95361	5.50049	11.6546	30.6745	1.30422	14.5185	0	0	14.1874	10	3
patient91_left	2	10.0361	3.04908	3.82301	25.9971	1.72316	4.13136	17.9879	28.0459	7.27124	12.2829	0	4.54583	1.37476	10	3
patient34_right	4	10.3904	3.73627	2.41774	18.1019	0	2.19274	15.4091	14.0173	0	2.40126	12.4749	18.8152	0	10	3
patient19_right	5	10.7282	3.99008	8.19808	13.5432	0	7.92936	18.9174	22.0798	6.0597	6.47467	2.28336	14.7384	0	10	3
patient108_left	1	10.796	8.02093	10.0503	15.5675	0	6.43471	9.53466	20.9169	4.91522	8.88867	2.42764	17.9177	0	10	3
patient108_right	1	11.012	8.44834	10.343	13.6311	1.075	6.81	8.5583	19.9336	5.88548	5.12679	6.40757	15.9282	0	10	3
patient113_left	7	11.3343	5.46466	5.34665	22.0918	0	12.1568	23.1115	34.2869	2.19871	11.7193	0	11.8787	0.821304	10	3
patient50_right	7	11.4062	3.65634	8.96328	20.389	0	4.597	4.75951	22.6779	4.73712	10.0318	5.91111	34.8175	0	10	3
patient17_left	3	11.713	7.14804	3.92227	11.4119	3.35111	10.2644	13.696	29.2116	18.812	16.9269	8.33345	15.569	9.11959	10	3
patient4_left	4	12.042	3.17813	12.5957	14.0214	0.600679	4.51471	27.9756	24.3916	20.8541	18.1198	0	15.861	22.879	10	3
patient113_right	7	12.2095	5.18667	5.89024	19.8774	3.43524	8.32095	7.19737	25.642	11.5415	15.0748	0	0	13.7187	10	3
patient4_right	4	12.4842	2.8392	11.3574	16.4504	0	6.90735	12.7049	26.8247	10.1108	11.8229	16.5652	12.4923	0	10	3
patient8_right	9	12.6397	5.08567	12.3706	16.4972	3.54569	4.92333	4.2111	21.2467	10.0633	5.26119	11.7532	14.4332	0	10	3
patient115_right	3	13.0456	4.56025	9.2002	13.8227	0	5.04041	10.8075	21.3577	10.041	13.3804	0	5.61253	4.922	10	3
patient63_right	3	13.7663	3.76316	18.0405	20.3548	0	6.41667	8.67187	8.03094	11.4687	9.36249	0	5.94652	3.15544	10	3
patient8_left	9	13.9556	4.5711	12.04	15.4284	8.42725	3.30623	6.66242	19.8488	12.4319	13.9491	6.05285	9.39328	3.14066	10	3
patient92_right	4	16.0749	5.96904	9.18286	21.0264	0	4.19562	23.3215	20.4525	8.13374	11.5198	6.60056	24.6636	0	10	3
patient132_right	4	16.2922	4.24103	5.77787	16.1651	0	11.8827	8.62847	27.4826	7.36817	11.9129	10.9867	5.89254	6.91368	10	3
patient9_right	1	16.7237	5.51536	5.91249	19.8062	0.175238	4.45879	4.45589	19.3275	2.52047	15.0371	6.01532	10.4411	1.28114	10	3
patient28_right	8	16.8785	4.45718	6.3814	15.1422	0	5.04264	7.02446	23.5466	14.0765	10.7528	6.79007	1.77032	5.7148	10	3
patient130_left	3	16.9113	4.74931	10.8933	19.0165	0	5.63019	7.57061	21.7633	13.0847	4.5068	9.17148	0	22.7618	10	3
patient9_left	3	16.9454	5.32542	5.92654	16.9793	0	8.02442	7.44243	21.3348	5.5598	8.44198	11.0006	0	18.4385	10	3
patient130_right	3	17.7201	5.46188	7.67727	16.5887	0	7.53902	21.189	19.4792	5.50988	5.04068	7.09332	0.246271	17.6529	10	3
patient7_right	3	17.9277	5.14556	11.9722	16.4492	0	6.93323	10.817	16.8998	5.06083	5.73103	5.73556	19.6888	0	10	3
Average		9.80236	4.88462	7.97894	16.081	1.18889	5.72719	10.9807	21.1595	6.06354	9.979	4.2998	9.32233	5.8075
SD		3.8787	1.59207	3.95989	4.04176	2.0881	2.40272	5.63824	5.74094	5.18305	4.35148	4.22591	7.97949	7.49332

## Sheet: Group4
	AFO	Pelvic tilt	Pelvic obl	Pelvic rot	Hip flex	Hip Ext	Hip AA	Hip rot	Knee Flex	Knee Ext	Ankle Dorsiflex	Ankle Plantarflex	Foot pro In	foot pro Out	17	cluster
patient10_left	6	2.31921	3.86012	14.5358	0	8.49619	8.2958	23.1941	10.8601	13.199	0	13.786	14.6181	0	10	4
patient10_right	1	2.45246	3.353	14.8285	4.72345	6.69147	6.29109	7.23229	10.7356	12.3405	7.73978	5.7132	23.2203	0	10	4
patient61_left	1	2.49978	5.89488	22.6974	2.66952	5.92401	10.4418	20.5112	11.7759	11.7899	10.9532	3.32796	7.2248	1.39654	10	4
patient52_left	3	3.16537	3.83969	14.7834	3.00168	7.28195	6.94869	14.5265	11.6519	8.87199	11.7697	0	10.0083	0	10	4
patient36_right	8	3.17927	4.74871	4.82976	10.7171	7.50192	4.47363	8.11905	27.2994	7.23809	11.4302	1.8072	7.73492	0	10	4
patient129_left	4	3.5448	1.99613	13.2548	6.63768	6.51508	6.66622	24.3884	25.3657	10.196	12.2255	0	10.5001	0	10	4
patient36_left	8	3.67466	4.74151	5.69095	8.0541	5.27415	4.77015	13.9193	25.4498	5.7721	11.5782	9.02651	27.2334	0	10	4
patient47_right	7	3.88791	3.59997	10.301	8.82201	12.9016	5.20353	11.2272	29.3923	1.51909	11.0802	7.78494	15.0401	6.05553	10	4
patient97_right	1	4.41692	4.92095	9.02934	11.9731	4.71115	8.33784	21.0722	29.6296	0	7.28559	7.88741	8.61059	0.78236	10	4
patient102_left	5	4.65605	3.21334	10.0941	8.13387	12.8923	3.83487	17.8263	26.2133	8.6443	8.13917	6.60052	20.5286	0	10	4
patient47_left	7	4.89656	3.81365	11.3773	1.14944	11.6326	5.93265	5.05638	23.6156	21.5218	9.16715	7.32597	18.9821	0	10	4
patient81_left	3	4.8974	4.39486	13.8397	7.81745	3.13999	6.00562	30.4911	16.8349	8.3252	5.13738	0.273246	11.1211	0	10	4
patient58_left	3	4.92653	5.39778	5.17389	13.4824	3.68869	7.58404	7.55297	17.4586	9.01634	5.22024	5.8786	27.1494	0	10	4
patient45_right	4	5.06943	6.80937	8.96471	7.98962	4.7578	11.3618	20.727	12.9548	12.5407	7.98888	3.95149	9.34485	5.31545	10	4
patient79_left	1	5.45555	6.72228	9.95038	7.06122	2.30785	6.30246	12.13	12.3221	12.8794	3.15129	10.9722	20.7191	0	10	4
patient93_left	7	5.48523	3.12278	13.201	11.7881	3.18564	7.17467	20.7529	23.851	9.33583	6.50247	4.74409	8.63571	0	10	4
patient88_right	1	5.88621	5.38836	6.65652	11.6639	9.38067	7.22268	5.80308	27.9997	12.3878	12.3747	5.1589	29.8666	0	10	4
patient83_left	3	5.89335	2.00645	3.89675	0	9.08944	10.2267	10.2759	17.1818	17.4347	8.18281	10.3443	18.7727	0	10	4
patient29_left	3	5.91276	6.15713	5.17399	16.9515	7.05883	8.95272	15.242	22.1762	10.0699	12.2293	13.9693	19.2178	1.86463	10	4
patient70_left	1	6.16691	6.31495	2.89274	9.67165	0	12.9301	4.00745	15.5981	0	7.9681	8.11146	19.6709	0	10	4
patient88_left	1	6.35075	5.15125	8.77654	4.32218	9.0684	5.05199	11.9806	25.7954	17.5811	15.4723	3.32367	39.7086	0	10	4
patient29_right	3	6.46444	6.03986	7.42765	6.1568	6.46254	9.90241	19.9101	10.8736	23.0617	6.74122	7.57721	16.2095	0	10	4
patient22_left	1	6.68574	3.12502	22.685	0	12.4825	5.7412	28.869	7.55215	11.4696	7.25997	4.42598	14.616	0	10	4
patient90_left	3	6.86513	4.37653	8.67063	4.24764	13.1402	9.79493	27.951	27.2311	13.9769	12.0092	12.2275	13.4092	4.46867	10	4
patient90_right	2	7.03105	4.81612	7.56958	8.03074	5.29237	8.00252	8.28749	35.9574	3.99804	4.01538	20.1614	6.0962	5.58695	10	4
patient79_right	1	7.0373	5.17577	12.9039	10.2395	7.67447	5.37387	21.5994	9.9944	15.2274	6.15694	6.80745	10.6454	0	10	4
patient84_left	1	7.18087	4.84072	10.4859	10.7947	1.60429	2.84042	4.22176	21.0569	3.326	1.97578	14.7658	8.45332	3.39243	10	4
patient32_right	6	8.0427	7.61237	5.19857	2.02193	11.8832	9.56012	17.3308	17.7185	10.9111	12.2121	14.3993	19.3771	0	10	4
patient122_right	4	8.24071	11.7832	10.2108	10.1443	12.9811	9.49045	9.80631	14.7553	15.9093	9.04482	7.4072	13.9465	0	10	4
patient35_left	8	8.57553	3.45776	6.51222	5.17124	1.60257	3.66962	19.0681	9.89459	16.0924	7.25808	5.65763	12.3633	1.50348	10	4
patient32_left	6	8.96423	7.30194	4.59567	5.34001	12.6334	10.4107	5.64928	23.6786	9.02835	10.572	13.1954	15.2982	0	10	4
patient42_left	1	9.42888	6.11809	15.0847	14.1031	6.5623	7.70133	11.0555	14.0015	14.1594	11.6543	0	5.84568	0	10	4
patient62_right	9	10.31	3.27293	9.62407	11.5284	6.3285	3.96074	13.418	13.0094	10.6832	3.93977	6.94468	10.3407	0	10	4
patient30_right	3	10.5014	4.09603	9.59564	8.93014	7.1211	3.36307	13.4566	21.8904	17.1335	7.02304	10.6979	9.72897	8.4098	10	4
patient19_left	5	10.6246	3.76408	9.69469	6.10017	2.49202	4.97811	12.0019	17.0688	7.94942	8.64797	3.96931	8.41152	2.89875	10	4
patient115_left	3	12.9312	4.56354	9.22946	10.5229	3.26035	5.00437	14.0785	23.4021	15.4304	9.42886	7.39107	12.6011	0	10	4
patient63_left	3	14.0069	4.5095	15.2279	12.9561	0	7.94808	20.1893	21.9137	15.6043	3.78943	4.31101	18.0831	0	10	4
patient114_left	5	15.0172	4.37583	5.13252	13.3652	2.08169	2.78747	12.1013	16.9422	14.5177	5.44564	8.66031	1.64994	9.7331	10	4
patient92_left	4	15.7552	5.64193	7.095	9.20726	2.22341	4.50909	27.4075	10.3669	14.9671	8.67186	1.68738	28.6926	0	10	4
Average		6.88205	4.87996	9.92032	7.83308	6.59809	6.89865	15.1907	19.012	11.3874	8.24211	7.1865	15.2225	1.31815
SD		3.40134	1.75625	4.57196	4.2425	3.90595	2.54179	7.25962	7.05563	5.29078	3.36709	4.64055	7.85484	2.52364

## Sheet: Group5
	AFO	Pelvic tilt	Pelvic obl	Pelvic rot	Hip flex	Hip Ext	Hip AA	Hip rot	Knee Flex	Knee Ext	Ankle Dorsiflex	Ankle Plantarflex	Foot pro In	foot pro Out	17	cluster
patient65_right	4	4.74613	8.60989	10.6799	16.0627	13.8038	4.95521	11.7605	42.5972	22.1785	0	24.1917	38.6014	0	10	5
patient65_left	4	5.6363	9.25954	10.2121	11.1167	6.16954	6.78656	14.173	25.2072	20.6492	0	19.0857	28.9901	0	10	5
patient94_left	1	5.74824	2.60846	7.34938	8.8393	1.6085	2.78508	12.8689	21.8218	10.7694	6.25859	18.5931	31.9056	0	10	5
patient42_right	6	9.40365	6.34675	15.2259	8.33789	2.59111	4.3748	11.869	20.6381	19.7567	0.238774	16.5493	9.96138	0	10	5
patient30_left	3	10.5159	3.39328	12.9417	11.7773	8.07327	2.30931	5.26532	31.913	32.1066	7.57606	11.6128	7.05403	2.23365	10	5
patient17_right	1	11.6136	6.61678	3.23925	2.24556	7.3547	5.65066	10.2432	16.2862	21.3974	7.04328	19.5593	22.2535	3.11627	10	5
patient59_left	6	11.6695	5.68292	6.36302	9.99117	0	3.24138	9.40355	25.6771	7.25191	3.89145	15.937	30.9626	0	10	5
patient59_right	6	12.2211	6.18029	4.94733	12.8649	0	4.56692	9.51558	24.4406	5.58694	2.99871	16.7344	19.2125	0	10	5
patient54_right	3	13.1149	5.48107	5.97619	15.2904	0	3.59406	17.2688	13.1764	17.1972	0	14.3529	16.7904	0	10	5
patient54_left	3	13.8956	4.6185	7.57045	15.0924	0	2.41998	9.97837	21.4949	18.8247	0	12.6175	19.1863	0	10	5
patient132_left	4	14.0319	4.72949	5.04195	14.3177	0	6.61858	7.8998	20.0141	12.7565	6.40794	12.3988	29.6644	0	10	5
patient123_right	6	14.3318	7.39601	5.99558	18.0651	0	4.19405	13.9631	29.0446	9.70743	2.3722	13.5045	11.3868	0	10	5
patient128_left	3	14.3852	10.419	8.68221	14.0988	4.15167	12.8494	7.89856	22.3972	11.2002	5.49489	30.8392	22.2497	3.06116	10	5
patient123_left	6	14.5058	7.30349	7.81468	11.2315	4.50282	5.09572	26.827	14.646	18.2188	1.09609	11.748	20.2257	0.746541	10	5
patient128_right	3	14.5161	11.1942	6.18098	12.8581	1.02553	4.04613	19.5477	29.9283	8.43516	0	31.3153	29.3324	0	10	5
patient28_left	8	14.6752	3.52605	5.25436	15.116	7.90279	2.92171	15.1469	19.2303	23.2825	11.0856	2.70573	28.9481	0	10	5
patient126_right	6	15.5557	3.09015	11.9445	12.3142	12.4324	5.40843	4.76522	38.3523	34.4018	0	18.5643	25.339	0	10	5
patient114_right	5	15.8303	5.4442	4.75914	16.819	2.29558	6.04629	23.8931	31.71	16.2422	8.26285	11.2488	16.0274	0	10	5
patient126_left	6	15.898	2.43522	12.6936	14.743	7.67964	4.76569	5.56656	34.9431	23.5001	3.35635	14.6559	10.9988	11.4022	10	5
patient125_right	4	16.1526	1.85383	5.19711	12.5041	10.7309	5.91301	12.1453	24.5782	26.0004	0.94804	12.4725	15.3062	0	10	5
patient78_right	3	16.4397	7.66602	6.828	16.646	0	3.06306	4.98289	23.4979	10.995	9.38681	9.58672	17.2837	0	10	5
patient71_left	4	16.6214	5.24208	13.9049	21.367	3.43772	3.7196	12.0752	39.174	19.2606	0	38.1333	14.2507	0	10	5
patient7_left	3	17.3845	5.12277	11.5577	19.9983	0	5.2471	3.34079	17.6044	8.8869	3.08402	10.8044	29.8801	0	10	5
patient78_left	3	17.4185	6.4764	6.21209	14.9655	0	6.48762	7.20087	25.2433	13.8772	5.50831	12.9407	30.4358	0	10	5
patient125_left	4	17.5424	1.62821	5.30782	21.3762	7.60883	3.32509	12.4133	27.6143	28.5238	0	26.4833	37.8709	0	10	5
patient71_right	4	17.5925	5.05024	12.4934	9.17308	4.36647	4.44661	8.19658	28.5906	24.3361	0	32.1715	17.6847	0	10	5
patient104_right	3	17.7081	9.07005	6.59229	11.5947	1.39505	6.66532	10.9055	9.32677	13.0912	1.52722	11.0992	22.7814	0	10	5
patient104_left	3	18.8558	9.31459	7.16309	13.9661	3.85093	7.58828	4.37671	18.8646	19.6124	0	21.2887	34.0688	0	10	5
Average		13.8575	5.91998	8.14745	13.6705	3.96362	4.96734	11.1961	24.929	17.7874	3.09061	17.5427	22.809	0.734278
SD		3.77835	2.57986	3.27588	4.09902	4.11784	2.11307	5.64789	7.96131	7.49481	3.41361	8.0888	8.644	2.27336

## Sheet: statistics
	Pelvis Tilt									Hip Flexion									Knee Flexion									Foot Progression inward									bonferroni correction
	Group	0	1	2	3	4	5			Group	0	1	2	3	4	5			Group	0	1	2	3	4	5			Group	0	1	2	3	4	5			p=	0.00833333
	0		1	1	0	0.001	0			0		0.467	0	0	0	0			0		0	0	0	0	0			0		1	1	0.002	0	0
	1			1	0	0.024	0			1			0.132	0	0.035	0			1			0.767	0	0	0			1			0.051	0.283	0	0
	2				0	0.151	0			2				0	1	0			2				0.003	0.493	0			2				0	0	0
	3					0	0			3					0	0.093			3					1	0.076			3					0	0
	4						0			4						0			4						0.001			4						0
	5									5									5									5
	Pelvic obl									Hip Extension									Knee Extension									Foot Progression outward
	Group	0	1	2	3	4	5			Group	0	1	2	3	4	5			Group	0	1	2	3	4	5			Group	0	1	2	3	4	5
	0		0	0	0	0	0			0		0.021	0.113	0.006	0	1			0		0.011	0.002	1	0	0			0		1	0	1	0.131	0.066
	1			1	1	1	0.027			1			1	0	1	0.677			1			1	0.147	0.618	0			1			0	0.796	0.323	0.158
	2				1	1	0.113			2				0	1	1			2				0.026	1	0			2				0	0	0
	3					1	0.106			3					0	0.003			3					0	0			3					0.001	0
	4						0.171			4						0.013			4						0			4						1
	5									5									5									5
	Pelvic rot									Hip AA									Ankle Dorsiflexion
	Group	0	1	2	3	4	5			Group	0	1	2	3	4	5			Group	0	1	2	3	4	5
	0		0.185	0	0	0	0			0		0.14	0.001	0	0	0.03			0		0.003	0	0	0	1
	1			0	0.096	0	0.212			1			0.721	0.059	0	1			1			0.714	0	0.068	0.002
	2				0.001	1	0.015			2				1	0.24	1			2				0.145	1	0
	3					0.138	1			3					0.125	1			3					0.206	0
	4						0.668			4						0.004			4						0
	5									5									5
										Hip rotation									Ankle Plantarflexion
										Group	0	1	2	3	4	5			Group	0	1	2	3	4	5
										0		1	1	0.008	0	0.036			0		1	1	1	0.009	0
										1			1	0.007	0	0.033			1			1	1	0.045	0
										2				1	0	1			2				1	0.379	0
										3					0.002	1			3					0.036	0
										4						0.029			4						0
										5									5

## Sheet: AFO
ID	Barefoot	AFO	AFO #	Cluster			AFO type	no AFO	GRAFO	Leafspring AFO			solid AFO		Hinged	SMO	Dynamic AFO
patient100_left	7.71587	7.71587	1	1		cluster 1	AFO #	1	2	3	4	5	6	7	8	9	10
patient100_right	6.12875	6.12875	1	1			worsen	6	1	15	1	0	0	0	2	0	0
patient101_left	9.00312	9.00312	1	1			better	4	0	7	0	0	0	0	0	0	0
patient101_right	8.11804	8.11804	1	1			Mean diff	-0.268041	-0.248558	-0.666458					-0.712608
patient103_left	8.43604	8.43604	1	1			Mean +	0.624194	0	1.19059					0
patient103_right	8.16951	8.16951	1	1			# patient	10	1	23			0		0	0	0
patient105_left	8.31613	8.31613	1	1
patient105_right	8.79947	8.79947	1	1
patient110_left	6.90562	6.90562	1	1		cluster 2	AFO #	1	2	3	4	5	6	7	8	9	10
patient13_left	6.07328	7.30736	1	1			worsen	2	2	1	2	1	0	0	0	0	0
patient14_right	7.25801	6.75409	1	1			better	1	0	5	4	1	0	0	0	0	0
patient26_right	7.19292	6.35968	1	1			Mean diff	-0.116478	-0.686614	0.808731
patient44_left	6.85276	7.31138	1	1			Mean +	0.77841	0	1.44361
patient48_right	5.20416	6.06431	1	1			# patient	3	2	14			0		0	0	0
patient5_left	8.32733	10.403	1	1
patient55_left	7.85168	6.75349	1	1
patient58_right	7.33644	7.34059	1	1		cluster 3	AFO #	1	2	3	4	5	6	7	8	9	10
patient6_right	5.4636	9.49259	1	1			worsen	7	1	6	7	1	3	2	1	3	1
patient60_left	7.3754	7.3754	1	1			better	2	4	6	5	0	1	2	0	0	0
patient67_right	7.99257	7.93114	1	1			Mean diff	-0.826339	1.29683	-0.175882			-0.578138		-2.88325	-3.47316	-0.654709
patient97_left	9.76335	9.76335	1	1			Mean +	0.28847	1.88212	1.64694			1.28588		0	0	0
patient99_left	6.58309	6.58309	1	1			# patient	9	5	25			8		1	3	1
patient99_right	6.56206	6.56206	1	1
patient107_left	9.47887	9.72743	2	1
patient13_right	7.83079	6.65037	3	1		cluster 4	AFO #	1	2	3	4	5	6	7	8	9	10
patient14_left	7.15947	5.15269	3	1			worsen	2	1	4	4	3	1	2	2	1	0
patient21_left	6.18598	7.08716	3	1			better	2	0	6	6	0	2	1	1	0	0
patient21_right	7.13939	8.22998	3	1			Mean diff	0.206825	-5.52694	-0.664295			0.182205		-1.24935	-1.40302
patient24_left	7.03072	9.71046	3	1			Mean +	1.20632	0	0.881699			1.15182		0.679858	0
patient24_right	5.5934	7.58564	3	1			# patient	4	1	23			6		3	1	0
patient26_left	7.31517	6.47547	3	1
patient39_left	8.18485	10.2963	3	1
patient39_right	7.84225	8.57283	3	1		cluster 5	AFO #	1	2	3	4	5	6	7	8	9	10
patient41_right	7.75466	7.79366	3	1			worsen	0	0	6	3	1	2	0	1	0	0
patient43_right	6.93355	8.18404	3	1			better	1	0	4	4	0	5	0	0	0	0
patient48_left	8.2506	6.32519	3	1			Mean diff	1.30454		0.0093574			-0.251221		-3.81763
patient5_right	6.49952	13.2011	3	1			Mean +	2.60908		2.13489			1.07188		0
patient55_right	8.86683	8.69669	3	1			# patient	1	0	18			7		1	0	0
patient57_left	7.16567	7.41366	3	1
patient6_left	10.3058	8.79238	3	1
patient67_left	7.80012	9.78985	3	1
patient70_right	8.53184	7.83358	3	1
patient74_left	10.3338	10.5466	3	1
patient74_right	8.58222	10.7134	3	1
patient80_left	5.94987	6.11193	3	1
patient83_right	8.27713	8.76673	3	1
patient96_right	8.80415	9.73661	4	1
patient18_left	8.74256	9.5436	8	1
patient18_right	7.48841	8.11259	8	1
patient45_left	7.71266	9.27241	1	2
patient60_right	13.3761	13.3761	1	2
patient61_right	12.2365	12.2365	1	2
patient80_right	7.7197	7.87018	1	2
patient81_right	11.4304	10.652	1	2
patient94_right	9.82294	9.82294	1	2
patient98_left	10.1695	10.1695	1	2
patient98_right	9.70208	9.70208	1	2
patient40_left	10.6341	10.9506	2	2
patient40_right	10.9078	11.9645	2	2
patient20_left	14.5411	14.3494	3	2
patient20_right	11.4849	9.96684	3	2
patient44_right	6.54547	5.61239	3	2
patient52_right	12.8483	7.83702	3	2
patient57_right	8.773	8.85169	3	2
patient77_left	9.87076	7.75716	3	2
patient124_left	10.9869	10.8681	4	2
patient129_right	11.6494	10.9755	4	2
patient22_right	12.3767	10.4702	4	2
patient89_left	11.8361	12.6793	4	2
patient89_right	11.1934	13.1614	4	2
patient96_left	9.56519	8.67018	4	2
patient102_right	13.7819	14.0059	5	2
patient51_left	9.56422	8.48981	5	2
patient108_left	12.6039	12.6039	1	3
patient108_right	11.6172	11.6172	1	3
patient110_right	8.32627	8.32627	1	3
patient34_left	10.3332	12.705	1	3
patient35_right	9.62222	9.1568	1	3
patient38_right	10.0072	10.0101	1	3
patient41_left	7.77521	8.94287	1	3
patient51_right	8.76223	10.6318	1	3
patient53_right	10.0795	12.6845	1	3
patient76_right	8.30678	10.8964	1	3
patient84_right	9.33567	9.33567	1	3
patient9_right	12.3729	13.0856	1	3
patient93_right	13.1099	12.9984	1	3
patient107_right	17.2139	14.54	2	3
patient49_left	12.6539	13.6983	2	3
patient49_right	13.9497	13.1422	2	3
patient91_left	14.8427	12.5973	2	3
patient91_right	16.0429	14.2413	2	3
patient115_right	11.6374	12.3242	3	3
patient130_left	14.4423	17.1485	3	3
patient130_right	14.3812	12.36	3	3
patient17_left	13.7913	15.932	3	3
patient31_left	9.87318	10.1788	3	3
patient31_right	11.6967	12.2486	3	3
patient43_left	8.44582	7.6598	3	3
patient53_left	10.4984	13.1816	3	3
patient63_right	11.8635	9.66822	3	3
patient7_right	13.0211	12.2205	3	3
patient76_left	10.7736	9.5402	3	3
patient9_left	13.1363	12.7621	3	3
patient120_left	12.2788	15.3655	4	3
patient120_right	11.9906	13.7117	4	3
patient122_left	14.3609	13.165	4	3
patient124_right	13.3194	12.9892	4	3
patient132_right	12.7145	14.7488	4	3
patient34_right	12.371	11.61	4	3
patient38_left	10.1526	11.911	4	3
patient4_left	17.1446	11.1799	4	3
patient4_right	13.872	11.4183	4	3
patient72_left	9.46351	10.3913	4	3
patient72_right	12.9813	13.7881	4	3
patient92_right	16.4562	19.5446	4	3
patient19_right	12.7851	12.8003	5	3
patient16_left	12.985	17.2669	6	3
patient16_right	14.9673	13.4032	6	3
patient75_left	15.2814	15.4222	6	3
patient75_right	11.7577	13.8566	6	3
patient113_left	17.4286	16.4351	7	3
patient113_right	13.701	12.401	7	3
patient50_left	13.0494	14.8386	7	3
patient50_right	16.3687	16.5405	7	3
patient28_right	11.3717	14.255	8	3
patient62_left	11.2313	15.8398	9	3
patient8_left	11.0859	14.1729	9	3
patient8_right	12.024	14.748	9	3
patient77_right	11.0193	11.6741	10	3
patient10_right	10.9904	11.0025	1	4
patient22_left	14.7393	14.8648	1	4
patient42_left	10.8946	10.0728	1	4
patient61_left	12.5166	12.5166	1	4
patient70_left	10.8457	9.25478	1	4
patient79_left	10.9669	10.9669	1	4
patient79_right	11.1526	11.1526	1	4
patient84_left	10.0174	10.0174	1	4
patient88_left	17.4766	17.4766	1	4
patient88_right	14.971	14.971	1	4
patient97_right	13.9001	13.9001	1	4
patient90_right	13.7544	19.2813	2	4
patient115_left	11.7119	9.85581	3	4
patient29_left	12.703	12.0722	3	4
patient29_right	12.3826	15.4507	3	4
patient30_right	10.5801	12.9078	3	4
patient52_left	9.80301	8.86774	3	4
patient58_left	12.4893	14.195	3	4
patient63_left	13.9608	13.8147	3	4
patient81_left	13.5312	13.9412	3	4
patient83_left	11.0511	9.58829	3	4
patient90_left	15.1749	14.9157	3	4
patient122_right	11.1816	11.2461	4	4
patient129_left	13.6308	14.1621	4	4
patient45_right	10.877	11.5851	4	4
patient92_left	15.7308	17.4474	4	4
patient102_left	13.4458	14.0242	5	4
patient114_left	10.5828	11.9768	5	4
patient19_left	8.84029	12.9191	5	4
patient10_left	12.7934	11.5392	6	4
patient32_left	11.5076	10.4083	6	4
patient32_right	12.8814	14.9563	6	4
patient47_left	12.0854	12.2294	7	4
patient47_right	12.8161	12.9594	7	4
patient93_left	12.499	11.397	7	4
patient35_left	10.1107	13.8291	8	4
patient36_left	14.0107	13.3309	8	4
patient36_right	10.7055	11.415	8	4
patient62_right	9.53314	10.9362	9	4
patient17_right	13.1715	10.5624	1	5
patient94_left	15.1517	15.1517	1	5
patient104_left	17.4917	16.526	3	5
patient104_right	12.9295	15.0695	3	5
patient128_left	16.474	18.0176	3	5
patient128_right	19.7666	21.6102	3	5
patient30_left	13.4072	12.1566	3	5
patient54_left	13.0334	15.248	3	5
patient54_right	12.9275	11.5852	3	5
patient7_left	15.3128	16.1064	3	5
patient78_left	15.1333	14.0966	3	5
patient78_right	12.7306	15.0466	3	5
patient125_left	20.5121	17.9322	4	5
patient125_right	13.4432	15.2723	4	5
patient132_left	14.5112	15.9665	4	5
patient65_left	15.9969	17.2714	4	5
patient65_right	21.5845	18.0871	4	5
patient71_left	20.2901	14.9737	4	5
patient71_right	17.3196	16.2296	4	5
patient114_right	16.1494	17.6496	5	5
patient123_left	14.8182	13.5161	6	5
patient123_right	14.3861	17.0513	6	5
patient126_left	13.5546	13.1126	6	5
patient126_right	17.7182	16.0158	6	5
patient42_right	12.2426	12.2315	6	5
patient59_left	14.8518	19.3046	6	5
patient59_right	13.2315	11.3295	6	5
patient28_left	15.0454	18.863	8	5
